# Supplementary material for: Genomic and epidemiological characteristics of SARS-CoV-2 in Africa
Source: PLoS Negl Trop Dis. 2021 Apr 26;15(4):e0009335. doi: 10.1371/journal.pntd.0009335 (PMC8101992; doi:10.1371/journal.pntd.0009335)
Supplement: S2 Table — (XLSX) [file pntd.0009335.s002.xlsx]

## Sheet: Sheet1
Reegion	country	cases	deaths	CFR	S614G	P4715L	RdRp			Region	cases	deaths	CFR	S614G	P4715L	RdRp
West	Nigeria	48445	973	2.00846	5	5	5			West	110635	1685	1.52303	20	19	26
West	Ghana	42063	231	0.549176	1	1	2			Eastern	44362	641	1.44493	4	6	8
West	Snegal	11872	249	2.09737	5	5	5			Central	28073	639	2.27621	7	7	10
West	Mali	2605	125	4.79846	1	1	1			Northern	78808	2015	2.55685	8	8	10
West	Benin	2014	38	1.88679	3	2	6			Southern	579140	11556	1.99537	4	4	6
West	Sierra Leone	1947	69	3.54391	1	1	2
West	Gambia	1689	54	3.19716	4	4	5
East	Kenya	29334	465	1.58519	2	2	2
East	Madagascar	13643	164	1.20208	0	2	2
East	Uganda	1385	12	0.866426	2	2	4
Central	Cameroon	18469	401	2.17121	1	1	2
Central	DRC	9604	238	2.47813	6	6	8
Northern	Algeria	37664	1351	3.58698	3	3	3
Northern	Morocco	39241	611	1.55704	3	3	4
Northern	Tunisia	1903	53	2.78508	2	2	3
Southern	South Africa	579140	11556	1.99537	4	4	6
