# Supplementary material for: Genomic and epidemiological characteristics of SARS-CoV-2 in Africa
Source: PLoS Negl Trop Dis. 2021 Apr 26;15(4):e0009335. doi: 10.1371/journal.pntd.0009335 (PMC8101992; doi:10.1371/journal.pntd.0009335)
Supplement: S3 Table — (XLSX) [file pntd.0009335.s003.xlsx]

## Sheet: Sheet1
We gratefully acknowledge the authors, originating and submitting laboratories of the sequences from GISAID’s EpiFlu Database on which this research is based. The list is detailed below.
All submitters of data may be contacted directly via www.gisaid.org
Accession ID	Virus name	Location	Collection date	Originating lab	Submitting lab	Authors
EPI_ISL_402119	hCoV-19/Wuhan/IVDC-HB-01/2019	Asia / China / Hubei / Wuhan	2019-12-30	National Institute for Viral Disease Control and Prevention, China CDC	National Institute for Viral Disease Control and Prevention, China CDC	Wenjie Tan，Xiang Zhao，Wenling Wang，Xuejun Ma，Yongzhong Jiang，Roujian Lu, Ji Wang, Weimin Zhou，Peihua Niu，Peipei Liu，Faxian Zhan，Weifeng Shi，Baoying Huang，Jun Liu，Li Zhao，Yao Meng，Xiaozhou He，Fei Ye，Na Zhu，Yang Li，Jing Chen，Wenbo Xu，George F. Gao，Guizhen Wu
EPI_ISL_418242	hCoV-19/Algeria/G0640_2265/2020	Africa / Algeria / Blida	2020-03-08	NIC Viral Respiratory Unit - Institut Pasteur of Algeria	National Reference Center for Viruses of Respiratory Infections, Institut Pasteur, Paris	Mélanie Albert, Marion Barbet, Sylvie Behillil, Méline Bizard, Angela Brisebarre, Flora Donati, Etienne Simon-Lorière, Vincent Enouf, Maud Vanpeene, Sylvie van der Werf, Fawzi Derrar
EPI_ISL_418241	hCoV-19/Algeria/G0638_2264/2020	Africa / Algeria / Boufarik	2020-03-02	NIC Viral Respiratory Unit - Institut Pasteur of Algeria	National Reference Center for Viruses of Respiratory Infections, Institut Pasteur, Paris	Mélanie Albert, Marion Barbet, Sylvie Behillil, Méline Bizard, Angela Brisebarre, Flora Donati, Etienne Simon-Lorière, Vincent Enouf, Maud Vanpeene, Sylvie van der Werf, Fawzi Derrar
EPI_ISL_420037	hCoV-19/Algeria/G0860_2262/2020	Africa / Algeria / Boufarik	2020-03-02	NIC Viral Respiratory Unit - Institut Pasteur of Algeria	National Reference Center for Viruses of Respiratory Infections, Institut Pasteur, Paris	Mélanie Albert, Marion Barbet, Sylvie Behillil, Méline Bizard, Angela Brisebarre, Flora Donati, Etienne Simon-Lorière, Vincent Enouf, Maud Vanpeene, Sylvie van der Werf, Fawzi Derrar
EPI_ISL_476822	hCoV-19/Benin/197/2020	Africa / Benin	2020-03-15	Laboratoire des Fièvres Hémorragiques Virales du Benin	Charité-Universitätsmedizin Berlin	Yadouleton, Anges; Sander Anna-Lena; Moreira-Soto Andres; Drexler, Jan Felix
EPI_ISL_476826	hCoV-19/Benin/1022/2020	Africa / Benin	2020-03-25	Laboratoire des Fièvres Hémorragiques Virales du Benin	Charité-Universitätsmedizin Berlin	Yadouleton, Anges; Sander Anna-Lena; Moreira-Soto Andres; Drexler, Jan Felix
EPI_ISL_476829	hCoV-19/Benin/843/2020	Africa / Benin	2020-03-19	Laboratoire des Fièvres Hémorragiques Virales du Benin	Charité-Universitätsmedizin Berlin	Yadouleton, Anges; Sander Anna-Lena; Moreira-Soto Andres; Drexler, Jan Felix
EPI_ISL_476831	hCoV-19/Benin/2012/2020	Africa / Benin	2020-04-15	Laboratoire des Fièvres Hémorragiques Virales du Benin	Charité-Universitätsmedizin Berlin	Yadouleton, Anges; Sander Anna-Lena; Moreira-Soto Andres; Drexler, Jan Felix
EPI_ISL_476834	hCoV-19/Benin/314/2020	Africa / Benin	2020-03-17	Laboratoire des Fièvres Hémorragiques Virales du Benin	Charité-Universitätsmedizin Berlin	Yadouleton, Anges; Sander Anna-Lena; Moreira-Soto Andres; Drexler, Jan Felix
EPI_ISL_512873	hCoV-19/Cameroon/1958-CMR-YAO/2020	Africa / Cameroon	2020-03-06	Centre Pasteur of Cameroun	Virology Service, Centre Pasteur of Cameroun	Richard Njouom and Serge Alain SADEUH-Mba
EPI_ISL_513615	hCoV-19/DRC/6390/2020	Africa / Democratic Republic of the Congo	2020-05-04	Viral Respiratory Lab, National Institute for Biomedical Research (INRB)	Pathogen Sequencing Lab, National Institute for Biomedical Research (INRB)	Placide Mbala-Kingebeni, Edith Nkwembe, Eddy Kinganda-Lusamaki, Amuri Aziza, Francisca Muyembe Mawete, Emmanuel Lokilo Lofiko, Catherine Pratt, Matthias Pauthner, Josh Quick, Allison Black, James Hadfield, Trevor Bedford, Ian Goodfellow, Andrew Rambaut, Nick Loman, Kristian Andersen, Michael Wiley, Steve Ahuka-Mundeke, Jean-Jacques Muyembe Tamfum
EPI_ISL_514119	hCoV-19/DRC/4785/2020	Africa / Democratic Republic of the Congo	2020-05-01	Viral Respiratory Lab, National Institute for Biomedical Research (INRB)	Pathogen Sequencing Lab, National Institute for Biomedical Research (INRB)	Placide Mbala-Kingebeni, Edith Nkwembe, Eddy Kinganda-Lusamaki, Amuri Aziza, Francisca Muyembe Mawete, Emmanuel Lokilo Lofiko, Catherine Pratt, Matthias Pauthner, Josh Quick, Allison Black, James Hadfield, Trevor Bedford, Ian Goodfellow, Andrew Rambaut, Nick Loman, Kristian Andersen, Michael Wiley, Steve Ahuka-Mundeke, Jean-Jacques Muyembe Tamfum
EPI_ISL_437353	hCoV-19/DRC/2938/2020	Africa / Democratic Republic of the Congo / Kinshasa	2020-04-17	Viral Respiratory Lab, National Institute for Biomedical Research (INRB)	Pathogen Sequencing Lab, National Institute for Biomedical Research (INRB)	Placide Mbala-Kingebeni, Edith Nkwembe, Eddy Kinganda-Lusamaki, Amuri Aziza, Francisca Muyembe Mawete, Catherine Pratt, Matthias Pauthner, Josh Quick, Allison Black, James Hadfield, Trevor Bedford, Ian Goodfellow, Andrew Rambaut, Nick Loman, Kristian Andersen, Michael Wiley, Steve Ahuka-Mundeke, Jean-Jacques Muyembe Tamfum
EPI_ISL_437354	hCoV-19/DRC/2939/2020	Africa / Democratic Republic of the Congo / Kinshasa	2020-04-17	Viral Respiratory Lab, National Institute for Biomedical Research (INRB)	Pathogen Sequencing Lab, National Institute for Biomedical Research (INRB)	Placide Mbala-Kingebeni, Edith Nkwembe, Eddy Kinganda-Lusamaki, Amuri Aziza, Francisca Muyembe Mawete, Catherine Pratt, Matthias Pauthner, Josh Quick, Allison Black, James Hadfield, Trevor Bedford, Ian Goodfellow, Andrew Rambaut, Nick Loman, Kristian Andersen, Michael Wiley, Steve Ahuka-Mundeke, Jean-Jacques Muyembe Tamfum
EPI_ISL_447248	hCoV-19/DRC/3837/2020	Africa / Democratic Republic of the Congo / Kinshasa	2020-04-25	Viral Respiratory Lab, National Institute for Biomedical Research (INRB)	Pathogen Sequencing Lab, National Institute for Biomedical Research (INRB)	Placide Mbala-Kingebeni, Edith Nkwembe, Eddy Kinganda-Lusamaki, Amuri Aziza, Francisca Muyembe Mawete, Catherine Pratt, Matthias Pauthner, Josh Quick, Allison Black, James Hadfield, Trevor Bedford, Ian Goodfellow, Andrew Rambaut, Nick Loman, Kristian Andersen, Michael Wiley, Steve Ahuka-Mundeke, Jean-Jacques Muyembe Tamfum
EPI_ISL_447249	hCoV-19/DRC/3841/2020	Africa / Democratic Republic of the Congo / Kinshasa	2020-04-25	Viral Respiratory Lab, National Institute for Biomedical Research (INRB)	Pathogen Sequencing Lab, National Institute for Biomedical Research (INRB)	Placide Mbala-Kingebeni, Edith Nkwembe, Eddy Kinganda-Lusamaki, Amuri Aziza, Francisca Muyembe Mawete, Catherine Pratt, Matthias Pauthner, Josh Quick, Allison Black, James Hadfield, Trevor Bedford, Ian Goodfellow, Andrew Rambaut, Nick Loman, Kristian Andersen, Michael Wiley, Steve Ahuka-Mundeke, Jean-Jacques Muyembe Tamfum
EPI_ISL_430819	hCoV-19/Egypt/NRC-03/2020	Africa / Egypt	2020-03-18	Center of Scientific Excellence for Influenza Viruses,National Research Centre (NRC), Egypt.	Center of Scientific Excellence for Influenza Viruses,National Research Centre (NRC), Egypt.	Mohamed Ahmed Ali, Ahmed Kandeil, Ahmed Mostafa, Rabeh El-Shesheny, Mahmoud Shehata, Wael Roshdy, Shymaa Showky Ahmed , Amal Naguib, Nancy M. El Guindy, Mokhtar Gomaa, Ahmed El-Taweel, Ahmed E Kayed, Yassmin Moatasim, Omnia Kutkat, Sara Mahmoud, Mina Kamel, Abo Shama, M Noura, Mohamed El Sayes
EPI_ISL_430820	hCoV-19/Egypt/NRC-01/2020	Africa / Egypt	2020-03-18	Center of Scientific Excellence for Influenza Viruses, National Research Centre (NRC), Egypt.	Center of Scientific Excellence for Influenza Viruses, National Research Centre (NRC), Egypt.	Mohamed Ahmed Ali, Ahmed Kandeil, Ahmed Mostafa, Rabeh El-Shesheny, Mahmoud Shehata, Wael Roshdy, Shymaa Showky Ahmed , Amal Naguib, Mokhtar Gomaa, Ahmed El-Taweel, Ahmed E Kayed, Yassmin Moatasim, Omnia Kutkat, Sara Mahmoud, Mina Kamel, Abo Shama, M Noura, Mohamed El Sayes, Nancy M. El Guindy
EPI_ISL_483036	hCoV-19/Egypt/MASRI-018/2020	Africa / Egypt	2020-05-10	Medical Ain Shams Research Institute (MASRI), Ain Shams University	Medical Ain Shams Research Institute (MASRI), Ain Shams University	Hesham Elghazaly, Sara Hassan Agwa, Ahmad Moustafa, Hala Hafez, Sara Elnakeep, Shaimaa Moustafa, Aya Mohamed, Reham Mamdouh, Ghada Ismael, Ashraf Omar, Osama Mansour, Mahmoud Elmeitini Seadawy,M.G., Shamel,M.D., Harty,B.S., Elhoseny,M.M. and Gad,A.F.
EPI_ISL_483038	hCoV-19/Egypt/MASRI-028/2020	Africa / Egypt	2020-05-13	Medical Ain Shams Research Institute (MASRI), Ain Shams University	Medical Ain Shams Research Institute (MASRI), Ain Shams University	Hesham Elghazaly, Sara Hassan Agwa, Ahmad Moustafa, Hala Hafez, Sara Elnakeep, Shaimaa Moustafa, Aya Mohamed, Reham Mamdouh, Ghada Ismael, Ashraf Omar, Osama Mansour, Mahmoud Elmeitini Seadawy,M.G., Shamel,M.D., Harty,B.S., Elhoseny,M.M. and Gad,A.F.
EPI_ISL_510526	hCoV-19/Egypt/Army-MCL001/2020	Africa / Egypt	2020-06-01	Biological prevention, army Biological prevention, army	Biological prevention, army Biological prevention, army	Seadawy,M.G., ELnabrawy,H.A., Shamel,M.D., Elhoseiny,M.F., Gad,A.F., Hassan,W.A., Raouf,A.A., Harty,B.E., ElGohary,A.A., Karam,M.A., Amer,k.E., Elnakeeb,M.A., Elnagdy,T.A., Ali,M.A., Kandeil,A.M. and Soliman,Y.A.
EPI_ISL_510532	hCoV-19/Egypt/HCoV2-Egy-002/2020	Africa / Egypt	2020-06-02	Biological prevention, army Biological prevention, army	Biological prevention, army Biological prevention, army	Seadawy,M.G., ELnabrawy,H.A., Shamel,M.D., Elhoseiny,M.F., Gad,A.F., Hassan,W.A., Raouf,A.A., Harty,B.E., ElGohary,A.A., Karam,M.A., Amer,k.E., Elnakeeb,M.A., Elnagdy,T.A., Ali,M.A., Kandeil,A.M. and Soliman,Y.A.
EPI_ISL_471167	hCoV-19/Gambia/1094/2020	Africa / gambia	2020-05-04	MRCG at LSHTM Genomics lab	MRCG at LSHTM Genomics lab	Sesay et al
EPI_ISL_471171	hCoV-19/Gambia/1277/2020	Africa / gambia	2020-05-07	MRCG at LSHTM Genomics lab	MRCG at LSHTM Genomics lab	Sesay et al
EPI_ISL_428855	hCoV-19/Gambia/GC19-015/2020	Africa / Gambia / West Coast Region	2020-03-17	MRCG at LSHTM Geomics lab	MRCG at LSHTM Genomics lab	Sesay et al
EPI_ISL_428856	hCoV-19/Gambia/GC19-026/2020	Africa / Gambia / West Coast Region	2020-03-21	MRCG at LSHTM Genomics Lab	MRCG at LSHTM Genomics lab	Sesay et al
EPI_ISL_428857	hCoV-19/Gambia/GC19-029/2020	Africa / Gambia / West Coast Region	2020-04-20	MRCG at LSHTM Genomics lab	MRCG at LSHTM Genomics lab	Sesay et al
EPI_ISL_422387	hCoV-19/Ghana/1651_S3/2020	Africa / Ghana / Greater Accra	2020-03-25	NMIMR, Department of Virology	WACCBIP, University of Ghana	Joyce M. Ngoi, Bright Adu, Collins M. Morang’a, Selassie Kumordjie, Miriam Eshun, Linda Boatemaa, Vanessa Magnussen, Erasmus Kotey, Fred Tei-Maya, Dominic S. Y. Amuzu, Peter Quashie, Augustina Arjarquah, Ivy Asante, Evelyn Bonney, George B. Kyei, Kofi Bonney, Abraham Kwabena Anang, Gordon A. Awandare, William Ampofo
EPI_ISL_422401	hCoV-19/Ghana/2986_S10/2020	Africa / Ghana / Greater Accra	2020-03-31	NMIMR, Department of Virology	WACCBIP, University of Ghana	Joyce M. Ngoi, Bright Adu, Collins M. Morang’a, Selassie Kumordjie, Miriam Eshun, Linda Boatemaa, Vanessa Magnussen, Erasmus Kotey, Fred Tei-Maya, Dominic S. Y. Amuzu, Peter Quashie, Augustina Arjarquah, Ivy Asante, Evelyn Bonney, George B. Kyei, Kofi Bonney, Abraham Kwabena Anang, Gordon A. Awandare, William Ampofo
EPI_ISL_422403	hCoV-19/Ghana/3177_S12/2020	Africa / Ghana / Greater Accra	2020-03-30	NMIMR, Department of Virology	WACCBIP, University of Ghana	Joyce M. Ngoi, Bright Adu, Collins M. Morang’a, Selassie Kumordjie, Miriam Eshun, Linda Boatemaa, Vanessa Magnussen, Erasmus Kotey, Fred Tei-Maya, Dominic S. Y. Amuzu, Peter Quashie, Augustina Arjarquah, Ivy Asante, Evelyn Bonney, George B. Kyei, Kofi Bonney, Abraham Kwabena Anang, Gordon A. Awandare, William Ampofo
EPI_ISL_422406	hCoV-19/Ghana/2850_S15/2020	Africa / Ghana / Greater Accra	2020-03-29	NMIMR, Department of Virology	WACCBIP, University of Ghana	Joyce M. Ngoi, Bright Adu, Collins M. Morang’a, Selassie Kumordjie, Miriam Eshun, Linda Boatemaa, Vanessa Magnussen, Erasmus Kotey, Fred Tei-Maya, Dominic S. Y. Amuzu, Peter Quashie, Augustina Arjarquah, Ivy Asante, Evelyn Bonney, George B. Kyei, Kofi Bonney, Abraham Kwabena Anang, Gordon A. Awandare, William Ampofo
EPI_ISL_457828	hCoV-19/Kenya/NIC_084/2020	Africa / Kenya	2020-03-01	National Public Health Laboratory	KEMRI-Wellcome Trust Research Programme/KEMRI-CGMR-C Kilifi	Githinji G. et al 2020
EPI_ISL_457833	hCoV-19/Kenya/NIC_187/2020	Africa / Kenya	2020-03-20	National Public Health Laboratory	KEMRI-Wellcome Trust Research Programme/KEMRI-CGMR-C Kilifi	Githinji G. et al 2020
EPI_ISL_457921	hCoV-19/Kenya/P703/2020	Africa / Kenya	2020-04-15	KEMRI-CGMR-C	KEMRI-Wellcome Trust Research Programme/KEMRI-CGMR-C Kilifi	Githinji G. et al 2020
EPI_ISL_508862	hCoV-19/Madagascar/IP-01650/2020	Africa / Madagascar	2020-03-20	Virology Unit, Institut Pasteur de Madagascar	Virology Unit, Institut Pasteur de Madagascar	Christian Ranaivoson, Cara Brook, Norosoa Razanajatovo, Vida Ahyong, Tsiry Randriambolamanantsoa, Michelle Tan, Vololoniaina Raharinosy, Helisoa Razafimanjato, Cristina M. Tato, Joseph L. DeRisi, Soa Fy Andriamandimby, Jean-Michel Heraud
EPI_ISL_508863	hCoV-19/Madagascar/IP-01861/2020	Africa / Madagascar	2020-03-22	Virology Unit, Institut Pasteur de Madagascar	Virology Unit, Institut Pasteur de Madagascar	Christian Ranaivoson, Cara Brook, Norosoa Razanajatovo, Vida Ahyong, Tsiry Randriambolamanantsoa, Michelle Tan, Vololoniaina Raharinosy, Helisoa Razafimanjato, Cristina M. Tato, Joseph L. DeRisi, Soa Fy Andriamandimby, Jean-Michel Heraud
EPI_ISL_487447	hCoV-19/Mali/M002615/2020	Africa / Mali	2020-04-06	CICM-Mali	Bundeswehr Institut of Microbiology	Kouriba, Dürr, Sangaré, Rehn, Traoré, Bestehorn-Willmann, Walter, Quedraogo, Zimmermann, Maiga, Heitzer, Sogodogo, Antwerpen, Wölfel
EPI_ISL_487452	hCoV-19/Mali/M002663/2020	Africa / Mali	2020-04-09	CICM-Mali	Bundeswehr Institut of Microbiology	Kouriba, Dürr, Sangaré, Rehn, Traoré, Bestehorn-Willmann, Walter, Quedraogo, Zimmermann, Maiga, Heitzer, Sogodogo, Antwerpen, Wölfel
EPI_ISL_487466	hCoV-19/Mali/M002830/2020	Africa / Mali	2020-04-14	CICM-Mali	Bundeswehr Institut of Microbiology	Kouriba, Dürr, Sangaré, Rehn, Traoré, Bestehorn-Willmann, Walter, Quedraogo, Zimmermann, Maiga, Heitzer, Sogodogo, Antwerpen, Wölfel
EPI_ISL_459983	hCoV-19/Morocco/6905/2020	Africa / Morocco	2020-04-21	Institut Pasteur du Maroc	Institut Pasteur du Maroc	Marion Barbet, Sylvie Behillil, Méline Bizard, Angela Brisebarre, Camille Capel, Etienne Simon-Lorière, Vincent Enouf, Maud Vanpeene, Sylvie van der Werf, Latifa Anga, Abdellah Faouzi, Anass Abbad, Mjid Eloualid, Jalal Nourlil, Anderrahmane Maaroufi
EPI_ISL_467299	hCoV-19/Morocco/RA85/2020	Africa / Morocco	2020-05-21	Research and Medical Analysis Laboratory of Gendarmerie Royale	Research and Medical Analysis Laboratory of Gendarmerie Royale	Sanaâ LEMRISS Amal SOUIRI Hicham EL OSSMANI Saâd EL Kabbaj
EPI_ISL_469049	hCoV-19/Morocco/RMPS-02/2020	Africa / Morocco	2020-03-30	LNR National Reference Laboratory, Mohammed VI University of Health Sciences	Medical Biotechnology Laboratory, Rabat Medical and Pharmacy School, Mohammed The Vth University in Rabat	Meriem LAAMARTI, Souad KARTTI, Rokaia LAAMRTI , M.W. CHEMAO-ELFIHRI, Loubna ALLAM, Mouna OUADGHIRI, Imane SMYEJ, Jalila RAHOUI, Houda BENRAHMA, Jalil El Atar, Idrissa Diawara, Rachid EL JAOUDI, Laila SBABOU, Chakib NEJJARI, Saaid AMZAZI, Rachid MENTAG, Lahcen BELYAMANI and Azeddine IBRAHIMI
EPI_ISL_413550	hCoV-19/Nigeria/Lagos01/2020	Africa / Nigeria / Lagos	2020-02-27	Centre for Human and Zoonotic Virology (CHAZVY), College of Medicine University of Lagos/Lagos University Teaching Hospital (LUTH), part of the Laboratory Network of the Nigeria Centre for Disease Control (NCDC)	African Centre of Excellence for Genomics of Infectious Diseases (ACEGID), Redeemer's University, Ede, Osun State, Nigeria	Oluniyi P.E., Ajogbasile F.V., Kayode A., Oguzie J., Folarin O.A., Ihekweazu C. Happi C.T.
EPI_ISL_487107	hCoV-19/Nigeria/KW298-CV48/2020	Africa / Nigeria/ Kwara	2020-05-08	Nigeria Centre for Disease Control (NCDC)	African Centre of Excellence for Genomics of Infectious Diseases (ACEGID), Redeemer's University, Ede, Osun State, Nigeria	Oluniyi P.E., Ajogbasile F.V., Kayode A., Oguzie J., Olawoye I., Uwanibe J., Olumade T., Folarin O.A., Ihekweazu C., Happi C.T.
EPI_ISL_487112	hCoV-19/Nigeria/ON505-CV43/2020	Africa / Nigeria/ Ondo	2020-05-24	Nigeria Centre for Disease Control (NCDC)	African Centre of Excellence for Genomics of Infectious Diseases (ACEGID), Redeemer's University, Ede, Osun State, Nigeria	Oluniyi P.E., Ajogbasile F.V., Kayode A., Oguzie J., Olawoye I., Uwanibe J., Olumade T., Folarin O.A., Ihekweazu C., Happi C.T.
EPI_ISL_487113	hCoV-19/Nigeria/OS294-CV42/2020	Africa / Nigeria/ Osun	2020-04-23	Nigeria Centre for Disease Control (NCDC)	Redeemer's University, ACEGID	Oluniyi P.E., Ajogbasile F.V., Kayode A., Oguzie J., Olawoye I., Uwanibe J., Olumade T., Folarin O.A., Ihekweazu C., Happi C.T.
EPI_ISL_487108	hCoV-19/Nigeria/EK082-CV47/2020	Africa / Nigeria/Ekiti	2020-04-23	Nigeria Centre for Disease Control (NCDC)	African Centre of Excellence for Genomics of Infectious Diseases (ACEGID), Redeemer's University, Ede, Osun State, Nigeria	Oluniyi P.E., Ajogbasile F.V., Kayode A., Oguzie J., Olawoye I., Uwanibe J., Olumade T., Folarin O.A., Ihekweazu C., Happi C.T.
EPI_ISL_487104	hCoV-19/Nigeria/OY175-CV51/2020	Africa / Nigeria/Oyo	2020-05-03	Nigeria Centre for Disease Control (NCDC)	African Centre of Excellence for Genomics of Infectious Diseases (ACEGID), Redeemer's University, Ede, Osun State, Nigeria	Oluniyi P.E., Ajogbasile F.V., Kayode A., Oguzie J., Olawoye I., Uwanibe J., Olumade T., Folarin O.A., Ihekweazu C., Happi C.T.
EPI_ISL_482877	hCoV-19/Senegal/68488/2020	Africa / Senegal	2020-06-17	Institut Pasteur Dakar	Institut Pasteur de Dakar	Ndongo Dia, Moussa Moise Diagne, Mamadou Diop, Marie Henriette Dior Ndione, Mamadou malado Jallow, Safietou Sankhe, Ousmane Faye, Amadou Alpha Sall.
EPI_ISL_498249	hCoV-19/Senegal/63263/2020	Africa / Senegal	2020-06-11	Institut Pasteur de Dakar	Institut Pasteur de Dakar	Ndongo Dia, Moussa Moise Diagne, Mamadou Diop, Marie Henriette Dior Ndione, Mamadou Malado Jallow, Safietou Sankhe Mbengue, Ousmane Faye, Amadou Alpha Sall.
EPI_ISL_420077	hCoV-19/Senegal/618/2020	Africa / Senegal / Dakar	2020-03-20	Institut Pasteur Dakar	Institut Pasteur de Dakar	Ndongo Dia, Moussa Moise Diagne, Mamadou Diop, Ousmane Faye , Amadou Alpha Sall
EPI_ISL_420079	hCoV-19/Senegal/640/2020	Africa / Senegal / Mbour	2020-03-20	Institut Pasteur Dakar	Institut Pasteur de Dakar	Ndongo Dia, Moussa Moise Diagne, Mamadou Diop, Ousmane Faye , Amadou Alpha Sall
EPI_ISL_420074	hCoV-19/Senegal/600/2020	Africa / Senegal / St-Louis	2020-03-20	Institut Pasteur Dakar	Institut Pasteur de Dakar	Ndongo Dia, Moussa Moise Diagne, Mamadou Diop, Ousmane Faye , Amadou Alpha Sall
EPI_ISL_418211	hCoV-19/Senegal/082/2020	Africa / Senegal / Touba	2020-03-11	Institut Pasteur Dakar	Institut Pasteur de Dakar	Ndongo Dia, Ousmane Faye, Amadou Alpha Sall
EPI_ISL_512811	hCoV-19/Sierra_Leone/KGH-G-8548/2020	Africa / Sierra Leone	2020-03-30	Kenema Government Hospital, Ministry of Health and Sanitation	Kenema Government Hospital, Ministry of Health and Sanitation	Goba,A., Momoh,M., Sandi,J., Tomkins-Tinch,C., Siddle,K., Mehta,S., Oluniyi,P., Jalloh,S., Park,D., Andersen,K., Garry,R., Happi,C., Grant,D., Olawoye,I.
EPI_ISL_512814	hCoV-19/Sierra_Leone/KGH-G-8604/2020	Africa / Sierra Leone	2020-04-03	Kenema Government Hospital, Ministry of Health and Sanitation	Kenema Government Hospital, Ministry of Health and Sanitation	Goba,A., Momoh,M., Sandi,J., Tomkins-Tinch,C., Siddle,K., Mehta,S., Oluniyi,P., Jalloh,S., Park,D., Andersen,K., Garry,R., Happi,C., Grant,D., Olawoye,I.
EPI_ISL_512817	hCoV-19/Sierra_Leone/KGH-G-8626/2020	Africa / Sierra Leone	2020-04-10	Kenema Government Hospital, Ministry of Health and Sanitation	Kenema Government Hospital, Ministry of Health and Sanitation	Goba,A., Momoh,M., Sandi,J., Tomkins-Tinch,C., Siddle,K., Mehta,S., Oluniyi,P., Jalloh,S., Park,D., Andersen,K., Garry,R., Happi,C., Grant,D., Olawoye,I.
EPI_ISL_512821	hCoV-19/Sierra_Leone/KGH-G-8790/2020	Africa / Sierra Leone	2020-04-27	Kenema Government Hospital, Ministry of Health and Sanitation	Kenema Government Hospital, Ministry of Health and Sanitation	Goba,A., Momoh,M., Sandi,J., Tomkins-Tinch,C., Siddle,K., Mehta,S., Oluniyi,P., Jalloh,S., Park,D., Andersen,K., Garry,R., Happi,C., Grant,D., Olawoye,I.
EPI_ISL_509311	hCoV-19/South_Africa/KRISP-K001053/2020	Africa / South Africa	2020-07-03	NHLS-IALCH	KRISP, KZN Research Innovation and Sequencing Platform	Giandhari J, Pillay S, Lessells R, Mdlalose K, York D, Tegally H, Wilkinson E, de Oliveira T
EPI_ISL_509369	hCoV-19/South_Africa/KRISP-K001126/2020	Africa / South Africa	2020-07-16	NHLS-IALCH	KRISP, KZN Research Innovation and Sequencing Platform	Giandhari J, Pillay S, Lessells R, Mdlalose K, York D, Tegally H, Wilkinson E, de Oliveira T
EPI_ISL_430297	hCoV-19/South Africa/R02827/2020	Africa / South Africa / GP	2020-03-06	National Institute for Communicable Diseases of the National Health Laboratory Service	National Institute for Communicable Diseases of the National Health Laboratory Service	Allam M, Kwenda S, van Heusden P, Khumalo Z, Mohale T, Subramoney K, von Gottberg, A, Ismail A, Bhiman JN
EPI_ISL_421573	hCoV-19/South Africa/KRISP-06/2020	Africa / South Africa / KZN	2020-03-31	Molecular Diagnostic Services	KRISP, KZN Research Innovation and Sequencing Platform	Giandhari J, Pillay S, Ngcapu S, Samsunder N, Lessells R, Chimukangara B, Deforche K, Tegally H, Wilkinson E, de Oliveira T
EPI_ISL_436684	hCoV-19/South Africa/KRISP-04/2020	Africa / South Africa / KZN	2020-03-31	KRISP, KZN Research Innovation and Sequencing Platform	KRISP, KZN Research Innovation and Sequencing Platform	Giandhari J, Pillay S, Lessells R, Chimukangara B, Deforche K, Tegally H, Wilkinson E, de Oliveira T
EPI_ISL_436686	hCoV-19/South Africa/KRISP-045/2020	Africa / South Africa / KZN	2020-03-27	KRISP, KZN Research Innovation and Sequencing Platform	KRISP, KZN Research Innovation and Sequencing Platform	Giandhari J, Pillay S, Lessells R, Chimukangara B, Deforche K, Tegally H, Wilkinson E, de Oliveira T
EPI_ISL_463001	hCoV-19/Tunisia/COV0010-12/2020	Africa / Tunisia	2020-03-18	unknown	Clinical virology	Fares,W., Triki,H.
EPI_ISL_463004	hCoV-19/Tunisia/COV1663/2020	Africa / Tunisia	2020-04-01	unknown	Clinical virology	Fares,W., Triki,H.
EPI_ISL_463006	hCoV-19/Tunisia/COV1482/2020	Africa / Tunisia	2020-03-31	unknown	Clinical virology	Fares,W., Triki,H.
EPI_ISL_451183	hCoV-19/Uganda/UG001/2020	Africa / Uganda	2020-03-25	Uganda Virus Research Institute	MRC/UVRI & LSHTM Uganda Research Unit	Dan Lule Bugembe, John Kayiwa, My V.T Phan, Phionah Tushabe, Stephen Balinandi, Beatrice Dhaala, Deogratius Ssemwanga, Jonas Lexow, Henry Mwebesa, Jane Aceng, Henry Kyobe, Julius Lutwama, Pontiano Kaleebu, Matthew Cotton
EPI_ISL_451198	hCoV-19/Uganda/UG016/2020	Africa / Uganda	2020-04-27	Uganda Virus Research Institute	MRC/UVRI & LSHTM Uganda Research Unit	Dan Lule Bugembe, John Kayiwa, My V.T Phan, Phionah Tushabe, Stephen Balinandi, Beatrice Dhaala, Deogratius Ssemwanga, Jonas Lexow, Henry Mwebesa, Jane Aceng, Henry Kyobe, Julius Lutwama, Pontiano Kaleebu, Matthew Cotton
EPI_ISL_451202	hCoV-19/Uganda/UG020/2020	Africa / Uganda	2020-05-01	Uganda Virus Research Institute	MRC/UVRI & LSHTM Uganda Research Unit	Dan Lule Bugembe, John Kayiwa, My V.T Phan, Phionah Tushabe, Stephen Balinandi, Beatrice Dhaala, Deogratius Ssemwanga, Jonas Lexow, Henry Mwebesa, Jane Aceng, Henry Kyobe, Julius Lutwama, Pontiano Kaleebu, Matthew Cotton
EPI_ISL_424352	hCoV-19/Fuyang/FY002/2020	Asia / China / Anhui / Fuyang	2020-03-10	unknown	Clinical Laboratory	Ge,B.
EPI_ISL_412026	hCoV-19/Hefei/2/2020	Asia / China / Anhui / Hefei	2020-02-23	Second Hospital of Anhui Medical University	Second Hospital of Anhui Medical University	Changtai Wang, Zhongping Liua, Zixiang Chen, Xin Huang, Mengyuan Xua, Tengfei He, Mengji Lu, Zhenhua Zhang
EPI_ISL_430741	hCoV-19/Beijing/BJ782/2020	Asia / China / Beijing	2020-02-10	Chinese PLA Institute for Disease Control and Prevention	Chinese PLA Institute for Disease Control and Prevention	Peng Li，Jinhui Li, Lizhong Li
EPI_ISL_430742	hCoV-19/Beijing/BJ251/2020	Asia / China / Beijing	2020-01-29	Chinese PLA Institute for Disease Control and Prevention	Chinese PLA Institute for Disease Control and Prevention	Peng Li，Jinhui Li, Lizhong Li
EPI_ISL_408481	hCoV-19/Chongqing/IVDC-CQ-001/2020	Asia / China / Chongqing	2020-01-18	National Institute for Viral Disease Control and Prevention, China CDC	National Institute for Viral Disease Control & Prevention, CCDC	Wenjie Tan, Hengqin Wang, Xiang Zhao, Wenling Wang, Peihua Niu, Roujian Lu, Sheng Ye, Baoying Huang, Li Zhao, Fei Ye, Wenbo Xu, George F. Gao, Guizhen Wu
EPI_ISL_411060	hCoV-19/Fujian/8/2020	Asia / China / Fujian	2020-01-21	Fujian Center for Disease Control and Prevention	Fujian Center for Disease Control and Prevention	Chen Wei, Zhang Yanhua, He Wenxiang, Weng Yuwei
EPI_ISL_411066	hCoV-19/Fujian/13/2020	Asia / China / Fujian	2020-01-22	Fujian Center for Disease Control and Prevention	Fujian Center for Disease Control and Prevention	Chen Wei, Zhang Yanhua, He Wenxiang, Weng Yuwei
EPI_ISL_428478	hCoV-19/Guangdong/20SF840/2020	Asia / China / Guangdong / Dongguan	2020-01-29	Guangdong Provincial Center for Diseases Control and Prevention;Guangdong Provincial Institute of Public Health	School of Public Health, The University of Hong Kong	Bosheng Li, Haogao Gu, Lijun Liang, Zhencui Li, Hui-Ling Yen, Yao Hu, Yingchao Song , Hanri Zeng, Tie Song, Jie Wu, Leo L.M. Poon
EPI_ISL_444969	hCoV-19/Guangdong/SYSU-IHV/2020	Asia / China / Guangdong / Guangzhou	2020-04-16	Guangzhou Eighth People's Hospital (Jiahe Sector)	Institute of Human Virology, Zhongshan School of Medicine, Sun Yat-sen University	Junsong Zhang, Fei Yu, Jun Liu, Huimin Fan, Ruosu Ying, Feng Huang, Ting Pan, Bingfeng Liu,Yiwen Zhang, Xu Zhang, Mang Shi, Fengyu Hu, Fang Li, Kai Deng, Hui Zhang
EPI_ISL_429105	hCoV-19/Guangzhou/GZMU0055/2020	Asia / China / Guangzhou	2020-01-29	The First Affiliated Hospital of Guangzhou Medical University	BGI-shenzhen & The First Affiliated Hospital of Guangzhou Medical University
EPI_ISL_421233	hCoV-19/Hangzhou/HZCDC0048/2020	Asia / China / Hangzhou	2020-01-21	Hangzhou Center for Diseases Control and Prevention	Hangzhou Center for Diseases Control and Prevention	Jun Li, Haoqiu Wang, Lingfeng Mao, Hua Yu, Xinfen Yu, Zhou Sun, Xin Qian, Shuchang Chen, Junfang Chen, Xuchu Wang
EPI_ISL_421234	hCoV-19/Hangzhou/HZCDC0025/2020	Asia / China / Hangzhou	2020-01-21	Hangzhou Center for Diseases Control and Prevention	Hangzhou Center for Diseases Control and Prevention	Jun Li, Haoqiu Wang, Lingfeng Mao, Hua Yu, Xinfen Yu, Zhou Sun, Xin Qian, Shuchang Chen, Junfang Chen, Xuchu Wang
EPI_ISL_421235	hCoV-19/Hangzhou/HZCDC0013/2020	Asia / China / Hangzhou	2020-01-20	Hangzhou Center for Diseases Control and Prevention	Hangzhou Center for Diseases Control and Prevention	Jun Li, Haoqiu Wang, Lingfeng Mao, Hua Yu, Xinfen Yu, Zhou Sun, Xin Qian, Shuchang Chen, Junfang Chen, Xuchu Wang
EPI_ISL_421236	hCoV-19/Hangzhou/HZCDC0012/2020	Asia / China / Hangzhou	2020-01-20	Hangzhou Center for Diseases Control and Prevention	Hangzhou Center for Diseases Control and Prevention	Jun Li, Haoqiu Wang, Lingfeng Mao, Hua Yu, Xinfen Yu, Zhou Sun, Xin Qian, Shuchang Chen, Junfang Chen, Xuchu Wang
EPI_ISL_412459	hCoV-19/Jingzhou/HBCDC-HB-01/2020	Asia / China / Hubei / Jingzhou	2020-01-08	Jingzhou Center for Disease Control and Prevention	Hubei Provincial Center for Disease Control and Prevention	Bin Fang, Xiang Li, Xiao Yu, Linlin Liu, Bo Yang, Faxian Zhan, Guojun Ye, Xixiang Huo, Junqiang Xu, Bo Yu, Kun Cai, Jing Li, Maoyi Chen,Jie Hu, Chunlin Mao, Yongzhong Jiang.
EPI_ISL_412983	hCoV-19/Tianmen/HBCDC-HB-07/2020	Asia / China / Hubei / Tianmen	2020-02-08	Tianmen Center for Disease Control and Prevention	Hubei Provincial Center for Disease Control and Prevention	Bin Fang, Xiang Li, Xiao Yu, Linlin Liu, Bo Yang, Faxian Zhan, Guojun Ye, Xixiang Huo, Junqiang Xu, Bo Yu, Kun Cai, Jing Li, YiFa Zhu, Yangyang Tao,Xierong Li,Yongzhong Jiang.
EPI_ISL_402120	hCoV-19/Wuhan/IVDC-HB-04/2020	Asia / China / Hubei / Wuhan	2020-01-01	National Institute for Viral Disease Control and Prevention, China CDC	National Institute for Viral Disease Control and Prevention, China CDC	Wenjie Tan，Xiang Zhao，Wenling Wang，Xuejun Ma，Yongzhong Jiang，Roujian Lu，Ji Wang，Weimin Zhou，Peihua Niu，Peipei Liu，Faxian Zhan，Weifeng Shi，Baoying Huang，Jun Liu，Li Zhao，Yao Meng，Xiaozhou He，Fei Ye，Na Zhu，Yang Li，Jing Chen，Wenbo Xu，George F. Gao，Guizhen Wu
EPI_ISL_402121	hCoV-19/Wuhan/IVDC-HB-05/2019	Asia / China / Hubei / Wuhan	2019-12-30	National Institute for Viral Disease Control and Prevention, China CDC	National Institute for Viral Disease Control and Prevention, China CDC	Wenjie Tan，Xuejun Ma，Xiang Zhao，Wenling Wang，Yongzhong Jiang，Roujian Lu，Ji Wang，Peihua Niu, Weimin Zhou, Faxian Zhan，Weifeng Shi，Baoying Huang，Jun Liu，Li Zhao，Yao Meng，Fei Ye，Na Zhu, Xiaozhou He，Peipei Liu, Yang Li，Jing Chen，Wenbo Xu，George F. Gao，Guizhen Wu
EPI_ISL_402123	hCoV-19/Wuhan/IPBCAMS-WH-01/2019	Asia / China / Hubei / Wuhan	2019-12-24	Institute of Pathogen Biology, Chinese Academy of Medical Sciences & Peking Union Medical College	Institute of Pathogen Biology, Chinese Academy of Medical Sciences & Peking Union Medical College	Lili Ren, Jianwei Wang, Qi Jin, Zichun Xiang, Zhiqiang Wu, Chao Wu, Yiwei Liu
EPI_ISL_402124	hCoV-19/Wuhan/WIV04/2019	Asia / China / Hubei / Wuhan	2019-12-30	Wuhan Jinyintan Hospital	Wuhan Institute of Virology, Chinese Academy of Sciences	Peng Zhou, Xing-Lou Yang, Ding-Yu Zhang, Lei Zhang, Yan Zhu, Hao-Rui Si, Zhengli Shi
EPI_ISL_402127	hCoV-19/Wuhan/WIV02/2019	Asia / China / Hubei / Wuhan	2019-12-30	Wuhan Jinyintan Hospital	Wuhan Institute of Virology, Chinese Academy of Sciences	Peng Zhou, Xing-Lou Yang, Ding-Yu Zhang, Lei Zhang, Yan Zhu, Hao-Rui Si, Zhengli Shi
EPI_ISL_402128	hCoV-19/Wuhan/WIV05/2019	Asia / China / Hubei / Wuhan	2019-12-30	Wuhan Jinyintan Hospital	Wuhan Institute of Virology, Chinese Academy of Sciences	Peng Zhou, Xing-Lou Yang, Ding-Yu Zhang, Lei Zhang, Yan Zhu, Hao-Rui Si, Zhengli Shi
EPI_ISL_402129	hCoV-19/Wuhan/WIV06/2019	Asia / China / Hubei / Wuhan	2019-12-30	Wuhan Jinyintan Hospital	Wuhan Institute of Virology, Chinese Academy of Sciences	Peng Zhou, Xing-Lou Yang, Ding-Yu Zhang, Lei Zhang, Yan Zhu, Hao-Rui Si, Zhengli Shi
EPI_ISL_402130	hCoV-19/Wuhan/WIV07/2019	Asia / China / Hubei / Wuhan	2019-12-30	Wuhan Jinyintan Hospital	Wuhan Institute of Virology, Chinese Academy of Sciences	Peng Zhou, Xing-Lou Yang, Ding-Yu Zhang, Lei Zhang, Yan Zhu, Hao-Rui Si, Zhengli Shi
EPI_ISL_402132	hCoV-19/Wuhan/HBCDC-HB-01/2019	Asia / China / Hubei / Wuhan	2019-12-30	Wuhan Jinyintan Hospital	Hubei Provincial Center for Disease Control and Prevention	Bin Fang, Xiang Li, Xiao Yu, Linlin Liu, Bo Yang, Faxian Zhan, Guojun Ye, Xixiang Huo, Junqiang Xu, Bo Yu, Kun Cai, Jing Li, Yongzhong Jiang.
EPI_ISL_403928	hCoV-19/Wuhan/IPBCAMS-WH-05/2020	Asia / China / Hubei / Wuhan	2020-01-01	Institute of Pathogen Biology, Chinese Academy of Medical Sciences & Peking Union Medical College	Institute of Pathogen Biology, Chinese Academy of Medical Sciences & Peking Union Medical College	Lili Ren, Jianwei Wang, Qi Jin, Zichun Xiang, Zhiqiang Wu, Chao Wu, Yiwei Liu
EPI_ISL_403929	hCoV-19/Wuhan/IPBCAMS-WH-04/2019	Asia / China / Hubei / Wuhan	2019-12-30	Institute of Pathogen Biology, Chinese Academy of Medical Sciences & Peking Union Medical College	Institute of Pathogen Biology, Chinese Academy of Medical Sciences & Peking Union Medical College	Lili Ren, Jianwei Wang, Qi Jin, Zichun Xiang, Zhiqiang Wu, Chao Wu, Yiwei Liu
EPI_ISL_403930	hCoV-19/Wuhan/IPBCAMS-WH-03/2019	Asia / China / Hubei / Wuhan	2019-12-30	Institute of Pathogen Biology, Chinese Academy of Medical Sciences & Peking Union Medical College	Institute of Pathogen Biology, Chinese Academy of Medical Sciences & Peking Union Medical College	Lili Ren, Jianwei Wang, Qi Jin, Zichun Xiang, Zhiqiang Wu, Chao Wu, Yiwei Liu
EPI_ISL_403931	hCoV-19/Wuhan/IPBCAMS-WH-02/2019	Asia / China / Hubei / Wuhan	2019-12-30	Institute of Pathogen Biology, Chinese Academy of Medical Sciences & Peking Union Medical College	Institute of Pathogen Biology, Chinese Academy of Medical Sciences & Peking Union Medical College	Lili Ren, Jianwei Wang, Qi Jin, Zichun Xiang, Zhiqiang Wu, Chao Wu, Yiwei Liu
EPI_ISL_406716	hCoV-19/Wuhan/WHU01/2020	Asia / China / Hubei / Wuhan	2020-01-02	unknown	State Key Laboratory of Virology, Wuhan University	Chen,L., Liu,W., Zhang,Q., Xu,K., Ye,G., Wu,W., Sun,Z., Liu,F., Wu,K., Mei,Y., Zhang,W., Chen,Y., Li,Y., Shi,M., Lan,K. and Liu,Y.
EPI_ISL_406717	hCoV-19/Wuhan/WHU02/2020	Asia / China / Hubei / Wuhan	2020-01-02	unknown	State Key Laboratory of Virology, Wuhan University	Chen,L., Liu,W., Zhang,Q., Xu,K., Ye,G., Wu,W., Sun,Z., Liu,F., Wu,K., Mei,Y., Zhang,W., Chen,Y., Li,Y., Shi,M., Lan,K. and Liu,Y.
EPI_ISL_406798	hCoV-19/Wuhan/WH01/2019	Asia / China / Hubei / Wuhan	2019-12-26	General Hospital of Central Theater Command of People's Liberation Army of China	BGI & Institute of Microbiology, Chinese Academy of Sciences & Shandong First Medical University & Shandong Academy of Medical Sciences & General Hospital of Central Theater Command of People's Liberation Army of China	Weijun Chen, Yuhai Bi, Weifeng Shi and Zhenhong Hu
EPI_ISL_406800	hCoV-19/Wuhan/WH03/2020	Asia / China / Hubei / Wuhan	2020-01-01	General Hospital of Central Theater Command of People's Liberation Army of China	BGI & Institute of Microbiology, Chinese Academy of Sciences & Shandong First Medical University & Shandong Academy of Medical Sciences & General Hospital of Central Theater Command of People's Liberation Army of China	Weijun Chen, Yuhai Bi, Weifeng Shi and Zhenhong Hu
EPI_ISL_406801	hCoV-19/Wuhan/WH04/2020	Asia / China / Hubei / Wuhan	2020-01-05	General Hospital of Central Theater Command of People's Liberation Army of China	BGI & Institute of Microbiology, Chinese Academy of Sciences & Shandong First Medical University & Shandong Academy of Medical Sciences & General Hospital of Central Theater Command of People's Liberation Army of China	Weijun Chen, Yuhai Bi, Weifeng Shi and Zhenhong Hu
EPI_ISL_408978	hCoV-19/Wuhan/WH05/2020	Asia / China / Hubei / Wuhan	2020-02-07	Wuhan Fourth Hospital	Beijing Genomics Institute (BGI)	Weijun Chen
EPI_ISL_412898	hCoV-19/Wuhan/HBCDC-HB-02/2019	Asia / China / Hubei / Wuhan	2019-12-30	Wuhan Jinyintan Hospital	Hubei Provincial Center for Disease Control and Prevention	Bin Fang, Xiang Li, Xiao Yu, Linlin Liu, Bo Yang, Faxian Zhan, Guojun Ye, Xixiang Huo, Junqiang Xu, Bo Yu, Kun Cai, Jing Li, Yongzhong Jiang.
EPI_ISL_412899	hCoV-19/Wuhan/HBCDC-HB-03/2019	Asia / China / Hubei / Wuhan	2019-12-30	Wuhan Jinyintan Hospital	Hubei Provincial Center for Disease Control and Prevention	Bin Fang, Xiang Li, Xiao Yu, Linlin Liu, Bo Yang, Faxian Zhan, Guojun Ye, Xixiang Huo, Junqiang Xu, Bo Yu, Kun Cai, Jing Li, Yongzhong Jiang.
EPI_ISL_412900	hCoV-19/Wuhan/HBCDC-HB-04/2019	Asia / China / Hubei / Wuhan	2019-12-30	Wuhan Jinyintan Hospital	Hubei Provincial Center for Disease Control and Prevention	Bin Fang, Xiang Li, Xiao Yu, Linlin Liu, Bo Yang, Faxian Zhan, Guojun Ye, Xixiang Huo, Junqiang Xu, Bo Yu, Kun Cai, Jing Li, Yongzhong Jiang.
EPI_ISL_412978	hCoV-19/Wuhan/HBCDC-HB-02/2020	Asia / China / Hubei / Wuhan	2020-01-17	The Central Hospital Of Wuhan	Hubei Provincial Center for Disease Control and Prevention	Bin Fang, Xiang Li, Xiao Yu, Linlin Liu, Bo Yang, Faxian Zhan, Guojun Ye, Xixiang Huo, Junqiang Xu, Bo Yu, Kun Cai, Jing Li, Yongzhong Jiang.
EPI_ISL_412979	hCoV-19/Wuhan/HBCDC-HB-03/2020	Asia / China / Hubei / Wuhan	2020-01-18	Union Hospital of Tongji Medical College, Huazhong University of Science and Technology	Hubei Provincial Center for Disease Control and Prevention	Bin Fang, Xiang Li, Xiao Yu, Linlin Liu, Bo Yang, Faxian Zhan, Guojun Ye, Xixiang Huo, Junqiang Xu, Bo Yu, Kun Cai, Jing Li, Yongzhong Jiang.
EPI_ISL_412980	hCoV-19/Wuhan/HBCDC-HB-04/2020	Asia / China / Hubei / Wuhan	2020-01-18	Union Hospital of Tongji Medical College, Huazhong University of Science and Technology	Hubei Provincial Center for Disease Control and Prevention	Bin Fang, Xiang Li, Xiao Yu, Linlin Liu, Bo Yang, Faxian Zhan, Guojun Ye, Xixiang Huo, Junqiang Xu, Bo Yu, Kun Cai, Jing Li, Yongzhong Jiang.
EPI_ISL_412982	hCoV-19/Wuhan/HBCDC-HB-06/2020	Asia / China / Hubei / Wuhan	2020-02-07	Wuhan Lung Hospital	Hubei Provincial Center for Disease Control and Prevention	Bin Fang, Xiang Li, Xiao Yu, Linlin Liu, Bo Yang, Faxian Zhan, Guojun Ye, Xixiang Huo, Junqiang Xu, Bo Yu, Kun Cai, Jing Li, Yongzhong Jiang.
EPI_ISL_434534	hCoV-19/Wuhan/IVDC-HB-GX02/2019	Asia / China / Hubei / Wuhan	2019-12-30	National Institute for Viral Disease Control and Prevention, China CDC	National Institute for Viral Disease Control and Prevention, China CDC, Yunnan Provincial CDC	Wenjie Tan, Roujian Lu, Wenling Wang, Peihua Niu, Huijuan Wang, Baoying Huang, Li Zhao, Fei Ye, Guizhen Wu
EPI_ISL_411952	hCoV-19/Jiangsu/JS02/2020	Asia / China / Jiangsu	2020-01-24	NHC Key laboratory of Enteric Pathogenic Microbiology, Institute of Pathogenic Microbiology	Jiangsu Provincial Center for Disease Control & Prevention	Kangchen Zhao, Xiaojuan Zhu, Lunbiao Cui, Tao Wu, Yiyue Ge, Bin Wu, Yin Chen, Fengcai Zhu, Baoli Zhu, Ming Wu
EPI_ISL_411953	hCoV-19/Jiangsu/JS03/2020	Asia / China / Jiangsu	2020-01-24	NHC Key laboratory of Enteric Pathogenic Microbiology, Institute of Pathogenic Microbiology	Jiangsu Provincial Center for Disease Control & Prevention	Kangchen Zhao, Xiaojuan Zhu, Lunbiao Cui, Tao Wu, Yiyue Ge, Bin Wu, Yin Chen, Fengcai Zhu, Baoli Zhu, Ming Wu
EPI_ISL_421261	hCoV-19/Nanchang/JX176/2020	Asia / China / Jiangxi / Nanchang	2020-01-29	Jiangxi Province Center for Disease Control and Prevention	Jiangxi Province Center for Disease Control and Prevention	JianXiong Li,Ying Xiong,Tian Gong,Yong Shi,Jun Zhou,Fang Xiao,ShiWen Liu,XiaoQing Liu,Gang Xu,DaJin Xiao,Xin Ran,YanNi Zhang
EPI_ISL_421262	hCoV-19/Nanchang/JX155/2020	Asia / China / Jiangxi / Nanchang	2020-01-29	Jiangxi Province Center for Disease Control and Prevention	Jiangxi Province Center for Disease Control and Prevention	JianXiong Li,Ying Xiong,Tian Gong,Yong Shi,Jun Zhou,Fang Xiao,ShiWen Liu,XiaoQing Liu,Gang Xu,DaJin Xiao,Xin Ran,YanNi Zhang
EPI_ISL_417420	hCoV-19/NanChang/JX216/2020	Asia / China / NanChang	2020-03-23	Jiangxi province Center for Disease Control and Prevention	Jiangxi province Center for Disease Control and Prevention	Li jian Xiong
EPI_ISL_414940	hCoV-19/Shandong/LY007/2020	Asia / China / Shandong	2020-01-25	Shandong Provincial Center for Disease Control and Prevention	Beijing Institute of Microbiology and Epidemiology	Xiao-Lin Jiang, Xiao-Li Zhang, Xiang-Na Zhao, Cun-Bao Li, Jie Lei, Zeng-Qiang Kou, Wen-Kui Sun, Yang Hang, Feng Gao, Sheng-Xiang Ji, Can-Fang Lin, Bo Pang, Ming-Xiao Yao, Guo-Lin Wang, Lin Yao, Li-Jun Duan, Xiao Wei, Dian-Ming Kang, Mai-Juan Ma
EPI_ISL_414941	hCoV-19/Shandong/LY008/2020	Asia / China / Shandong	2020-01-30	Shandong Provincial Center for Disease Control and Prevention	Beijing Institute of Microbiology and Epidemiology	Xiao-Lin Jiang, Xiao-Li Zhang, Xiang-Na Zhao, Cun-Bao Li, Jie Lei, Zeng-Qiang Kou, Wen-Kui Sun, Yang Hang, Feng Gao, Sheng-Xiang Ji, Can-Fang Lin, Bo Pang, Ming-Xiao Yao, Guo-Lin Wang, Lin Yao, Li-Jun Duan, Xiao Wei, Dian-Ming Kang, Mai-Juan Ma
EPI_ISL_416407	hCoV-19/Shanghai/SH0126/2020	Asia / China / Shanghai	2020-02-15	Shanghai Public Health Clinical Center, Shanghai Medical College, Fudan University	National Research Center for Translational Medicine (Shanghai), Ruijin Hospital affiliated to Shanghai Jiao Tong University School of Medicine & Shanghai Public Health Clinical Center	Shengyue Wang, Xiaonan Zhang, Gang Lu, Yun Tan, Yun Ling, Hongzhou Lu, Saijuan Chen
EPI_ISL_416409	hCoV-19/Shanghai/SH0128/2020	Asia / China / Shanghai	2020-02-02	Shanghai Public Health Clinical Center, Shanghai Medical College, Fudan University	National Research Center for Translational Medicine (Shanghai), Ruijin Hospital affiliated to Shanghai Jiao Tong University School of Medicine & Shanghai Public Health Clinical Center	Shengyue Wang, Xiaonan Zhang, Gang Lu, Yun Tan, Yun Ling, Hongzhou Lu, Saijuan Chen
EPI_ISL_408484	hCoV-19/Sichuan/IVDC-SC-001/2020	Asia / China / Sichuan / Chengdu	2020-01-15	National Institute for Viral Disease Control and Prevention, China CDC	National Institute for Viral Disease Control & Prevention, CCDC	Wenjie Tan, Jianan Xu, Wenling Wang, Peihua Niu, Roujian Lu, Huiping Yang, Xiang Zhao, Baoying Huang, Li Zhao, Fei Ye, Wenbo Xu, George F. Gao, Guizhen Wu
EPI_ISL_429239	hCoV-19/Yunnan/0306-466/2020	Asia / China / Yunnan	2020-03-06	Department of Clinical Laboratory, the First People's Hospital of Yunnan Province	Department of Clinical Laboratory, the First People's Hospital of Yunnan Province	Yi Sun,Ziqin Dian,Ya Xu,Guiqian Zhang,Xin Fan,Yu Zhang
EPI_ISL_408480	hCoV-19/Yunnan/IVDC-YN-003/2020	Asia / China / Yunnan / Kunming	2020-01-17	National Institute for Viral Disease Control and Prevention, China CDC	National Institute for Viral Disease Control & Prevention, CCDC	Wenjie Tan，Xiaoqing Fu，Xiang Zhao，Wenling Wang， Peihua Niu，Roujian Lu,Yanhong Sun，Baoying Huang，Li Zhao，Fei Ye，Wenbo Xu，George F. Gao，Guizhen Wu
EPI_ISL_429853	hCoV-19/Lishui/LS556/2020	Asia / China / Zhejiang / Lishui	2020-01-28	Centers for Disease Control and Prevention of Lishui	Department of Inspection，Centers for Disease Control and Prevention of Lishui	Wang Xiaoguang,Ji Qiaoying,Ji Jiansong,Ye Bifeng,Ye Ling
EPI_ISL_429854	hCoV-19/Lishui/LS557/2020	Asia / China / Zhejiang / Lishui	2020-02-01	Centers for Disease Control and Prevention of Lishui	Department of Inspection，Centers for Disease Control and Prevention of Lishui	Wang Xiaoguang,Ji Qiaoying,Ji Jiansong,Ye Bifeng,Ye Ling
EPI_ISL_444048	hCoV-19/Hong Kong/VM20009042/2020	Asia / Hong Kong	2020-04-04	Queen Elizabeth Hospital	Hong Kong Department of Health	Mak Gannon C.K., Cheng Peter K.C., Lam Edman T.K., Chan Rickjason C.W., Tsang Dominic N.C.
EPI_ISL_444049	hCoV-19/Hong Kong/VM20009039/2020	Asia / Hong Kong	2020-04-04	North Lantau Hospital	Hong Kong Department of Health	Mak Gannon C.K., Cheng Peter K.C., Lam Edman T.K., Chan Rickjason C.W., Tsang Dominic N.C.
EPI_ISL_444050	hCoV-19/Hong Kong/VB20065033/2020	Asia / Hong Kong	2020-04-07	Shek Wu Hui Jockey Club General Out-patient Clinic	Hong Kong Department of Health	Mak Gannon C.K., Cheng Peter K.C., Lam Edman T.K., Chan Rickjason C.W., Tsang Dominic N.C.
EPI_ISL_447586	hCoV-19/India/CCMB_C3-14/2020	Asia / India / Tamil Nadu	2020-04-16	Tamil Nadu Veterinary and Animal Sciences University	CSIR-Centre for Cellular and Molecular Biology	G Dhinakar Raj, G Ravi Kumar, Payel Mukherjee, Tulasi Nagabandi, Namami Gaur, Sakshi Shambhavi, Lamuk Zaveri, Shagufta Khan, Purushotham Vodnala, Sofia Banu, Priya Singh, Dhiviya Vedagiri, Divya Gupta, Vishal Sah, Santosh Kumar Kuncha, Krishnan Harinivas Harshan, Archana Bharadwaj Siva, Karthik Bharadwaj Tallapaka, Rakesh K Mishra, Divya Tej Sowpati
EPI_ISL_447587	hCoV-19/India/CCMB_C4-15/2020	Asia / India / Tamil Nadu	2020-04-20	Tamil Nadu Veterinary and Animal Sciences University	CSIR-Centre for Cellular and Molecular Biology	G Dhinakar Raj, G Ravi Kumar, Payel Mukherjee, Tulasi Nagabandi, Namami Gaur, Sakshi Shambhavi, Lamuk Zaveri, Shagufta Khan, Purushotham Vodnala, Sofia Banu, Priya Singh, Dhiviya Vedagiri, Divya Gupta, Vishal Sah, Santosh Kumar Kuncha, Krishnan Harinivas Harshan, Archana Bharadwaj Siva, Karthik Bharadwaj Tallapaka, Rakesh K Mishra, Divya Tej Sowpati
EPI_ISL_447583	hCoV-19/India/CCMB_L007/2020	Asia / India / Telangana	2020-04-16	CSIR-Centre for Cellular and Molecular Biology	CSIR-Centre for Cellular and Molecular Biology	Tulasi Nagabandi, Namami Gaur, Sakshi Shambhavi, Lamuk Zaveri, Shagufta Khan, Purushotham Vodnala, Payel Mukherjee, Sofia Banu, Priya Singh, Dhiviya Vedagiri, Divya Gupta, Vishal Sah, Santosh Kumar Kuncha, Krishnan Harinivas Harshan, Archana Bharadwaj Siva, Karthik Bharadwaj Tallapaka, Rakesh K Mishra, Divya Tej Sowpati
EPI_ISL_445088	hCoV-19/Iran/KHGRC-3-2178/2020	Asia / Iran	2020-03-26	Human Genetic Research Center	Human Genetic Research Center	Abbasalipour Bashash,M., Khosravi,M.A., Zeinali,S., Keshvar,Y., Sabeghi,S., Jadaliha,M. and Yazdani,R.
EPI_ISL_442523	hCov-19/Iran/ KHGRC-1.1-IPI-8206/2020	Asia / Iran / Semnan	2020-03-09	Pasteur Institute of Iran	Kawsar Human Genetic Research Company	Sirous Zeinali, Mohammad Ali Khosravi,Maryam Abbasalipour Bashash, Sanaz Mostafavi Jabbari, Maraym Firoozi, Sormeh Pourtavakoli, Elmira Khateri, Razieh Zeinali and Fahimeh Hoseini
EPI_ISL_442044	hCoV-19/Iran/KHGRC-2-2162/2020	Asia / Iran / Tehran	2020-03-26	Kawsar Human Genetic Research Center	Kawsar Human Genetic Research Center	Mohammad Ali Khosravi, Maryam Abbasalipour Bashash, Sirous Zeinali, Solmaz Sabeghi, Yeganeh Keshvar, Fatemeh Hosseini, Yeganeh Haghdoost
EPI_ISL_445183	hCoV-19/Japan/Hu_Kng_19-865/2020	Asia / Japan	2020-03-23	unknown	Takayuki Hishiki Kanagawa Prefectural Institute of Public Health	Hishiki,T., Suzuki,R., Sakuragi,J., Usui,K., Tanaka,Y., Kawai,J., Kogo,Y., Matsuki,Y., An,T., Hayashizaki,Y. and Takasaki,T.
EPI_ISL_438970	hCoV-19/Japan/Donner26/2020	Asia / Japan / Kanto	2020-03-25	Keio University School of Medicine	Keio University School of Medicine	Kenjiro Kosaki
EPI_ISL_438971	hCoV-19/Japan/Donner27/2020	Asia / Japan / Kanto	2020-04-24	Keio University School of Medicine	Keio University School of Medicine	Kenjiro Kosaki
EPI_ISL_430014	hCoV-19/Jordan/SR-056/2020	Asia / Jordan / Amman	2020-03-17	Biolab Diagnostic Laboratories	Andersen lab at Scripps Research	Issa Abu-Dayyeh, Ahmad Tibi, Lama Hussein, Lina Mohammad, Zein Naber, Amid Abdelnour with SEARCH Alliance San Diego
EPI_ISL_430015	hCoV-19/Jordan/SR-057/2020	Asia / Jordan / Amman	2020-03-24	Biolab Diagnostic Laboratories	Andersen lab at Scripps Research	Issa Abu-Dayyeh, Ahmad Tibi, Lama Hussein, Lina Mohammad, Zein Naber, Amid Abdelnour with SEARCH Alliance San Diego
EPI_ISL_430012	hCoV-19/Jordan/SR-054/2020	Asia / Jordan / Irbid	2020-03-30	Biolab Diagnostic Laboratories	Andersen lab at Scripps Research	Issa Abu-Dayyeh, Ahmad Tibi, Lama Hussein, Lina Mohammad, Zein Naber, Amid Abdelnour with SEARCH Alliance San Diego
EPI_ISL_430443	hCoV-19/Malaysia/IMR_WC085/2020	Asia / Malaysia	2020-01-28	Institute for Medical Research, Infectious Disease Research Centre, National Institutes of Health, Ministry of Health Malaysia	Institute for Medical Research, Infectious Disease Research Centre, National Institutes of Health, Ministry of Health Malaysia	Suppiah.J, Mohd-Zawawi.Z, Kalyanasundram.J, Azizan.M-A, Mat-Sharani.S, Hisham.H-A, Tan.L-P, Abdul-Wahid.M-Z, Tengku-Rogayah.TAR, Mohd-Zain.R, Ahmad.N, Thayan.R
EPI_ISL_430444	hCoV-19/Malaysia/IMR_WC627/2020	Asia / Malaysia	2020-02-12	Institute for Medical Research, Infectious Disease Research Centre, National Institutes of Health, Ministry of Health Malaysia	Institute for Medical Research, Infectious Disease Research Centre, National Institutes of Health, Ministry of Health Malaysia	Suppiah.J, Mohd-Zawawi.Z, Kalyanasundram.J, Azizan.M-A, Mat-Sharani.S, Hisham.H-A, Tan.L-P, Abdul-Wahid.M-Z, Tengku-Rogayah.TAR, Mohd-Zain.R, Ahmad.N, Thayan.R
EPI_ISL_417920	hCoV-19/Malaysia/190300/2020	Asia / Malaysia / Kuala Lumpur	2020-03-22	Department of Medical Microbiology, University Malaya Medical Centre	Department of Medical Microbiology, Faculty of Medicine, University of Malaya	Yoong Min CHONG, Sasheela PONNAMPALAVANAR, Sharifah Faridah SYED OMAR, Adeeba KAMARULZAMAN,Vijayan MUNUSAMY, Chee Kuan WONG, Fadhil Hadi JAMALUDDIN, Cindy Shuan Ju TEH, I-Ching SAM, Yoke Fun Chan, University Malaya Medical Centre COVID Team
EPI_ISL_427417	hCoV-19/Qatar/QA21/2020	Asia / Qatar / Doha	2020-03-23	Ministry of Public Health (MoPH)	Biomedical Research Center (BRC)	Abdullatif Al-Khal, Muna A. S. Al-Maslamani, Ajaeb D. M. H. Al-Nabet, Peter V. Coyle, Einas A. E. Al-Kuwari, Nourah B. M. Younes, Hamad E. Al-Romaihi, Salih Al-Marri, Mohammed Al-Thani, Fatiha M. Benslimane, Heba A. Al-Khatib, Sonia Boughattas, Hadi M. Yassine, Asmaa A. Al-Thani.
EPI_ISL_427418	hCoV-19/Qatar/QA22/2020	Asia / Qatar / Doha	2020-03-23	Ministry of Public Health (MoPH)	Biomedical Research Center (BRC)	Abdullatif Al-Khal, Muna A. S. Al-Maslamani, Ajaeb D. M. H. Al-Nabet, Peter V. Coyle, Einas A. E. Al-Kuwari, Nourah B. M. Younes, Hamad E. Al-Romaihi, Salih Al-Marri, Mohammed Al-Thani, Fatiha M. Benslimane, Heba A. Al-Khatib, Sonia Boughattas, Hadi M. Yassine, Asmaa A. Al-Thani.
EPI_ISL_427420	hCoV-19/Qatar/QA24/2020	Asia / Qatar / Doha	2020-03-23	Ministry of Public Health (MoPH)	Biomedical Research Center (BRC)	Abdullatif Al-Khal, Muna A. S. Al-Maslamani, Ajaeb D. M. H. Al-Nabet, Peter V. Coyle, Einas A. E. Al-Kuwari, Nourah B. M. Younes, Hamad E. Al-Romaihi, Salih Al-Marri, Mohammed Al-Thani, Fatiha M. Benslimane, Heba A. Al-Khatib, Sonia Boughattas, Hadi M. Yassine, Asmaa A. Al-Thani.
EPI_ISL_443181	hCoV-19/Saudi Arabia/KAUST-Jeddah59/2020	Asia / Saudi Arabia / Jeddah	2020-04-01	Pathogen Genomics Lab King Abdullah University of Science and Technology(KAUST)	Pathogen Genomics Lab King Abdullah University of Science and Technology(KAUST)	Sara Mfarrej,Raeece Naeem,Sharif Hala,Amit Subudhi,Fathia Rached,Arnab Pain
EPI_ISL_443182	hCoV-19/Saudi Arabia/KAUST-Jeddah60/2020	Asia / Saudi Arabia / Jeddah	2020-04-01	Pathogen Genomics Lab King Abdullah University of Science and Technology(KAUST)	Pathogen Genomics Lab King Abdullah University of Science and Technology(KAUST)	Sara Mfarrej,Raeece Naeem,Sharif Hala,Amit Subudhi,Fathia Rached,Arnab Pain
EPI_ISL_443180	hCoV-19/Saudi Arabia/KAUST-Madinah57/2020	Asia / Saudi Arabia / Madinah	2020-03-29	Pathogen Genomics Lab King Abdullah University of Science and Technology(KAUST)	Pathogen Genomics Lab King Abdullah University of Science and Technology(KAUST)	Sara Mfarrej,Raeece Naeem,Sharif Hala,Amit Subudhi,Fathia Rached,Arnab Pain
EPI_ISL_443247	hCoV-19/Singapore/155/2020	Asia / Singapore	2020-04-15	National Public Health Laboratory, National Centre for Infectious Diseases	National Public Health Laboratory, National Centre for Infectious Diseases	Mak Tze Minn, Octavia Sophie, Chavatte Jean-Marc, Cui Lin, Lin Raymond Tzer Pin
EPI_ISL_443248	hCoV-19/Singapore/156/2020	Asia / Singapore	2020-03-20	National Public Health Laboratory, National Centre for Infectious Diseases	National Public Health Laboratory, National Centre for Infectious Diseases	Mak Tze Minn, Octavia Sophie, Chavatte Jean-Marc, Cui Lin, Lin Raymond Tzer Pin
EPI_ISL_443249	hCoV-19/Singapore/157/2020	Asia / Singapore	2020-03-20	National Public Health Laboratory, National Centre for Infectious Diseases	National Public Health Laboratory, National Centre for Infectious Diseases	Mak Tze Minn, Octavia Sophie, Chavatte Jean-Marc, Cui Lin, Lin Raymond Tzer Pin
EPI_ISL_435141	hCoV-19/United Arab Emirates/L9440/2020	Asia / United Arab Emirates	2020-03-12	Mohammed Bin Rashid University of Medicine and Health Sciences	Al Jalila Genomics Center	Ahmad Abou Tayoun, Tom Loney, Hamda Khansaheb, Sathishkumar Ramaswamy, Divinlal Harilal, Zulfa Omar Deesi, Rupa Murthy Varghese, Hanan Al Suwaidi, Abdulmajeed Alkhaja, Mohammed Uddin, Rifat Hamoudi, Rabih Halwani, Abiola Catherine Senok, Qutayba Hamid, Norbert Nowotny, Alawi Alsheikh-Ali
EPI_ISL_435142	hCoV-19/United Arab Emirates/L9766/2020	Asia / United Arab Emirates	2020-03-14	Mohammed Bin Rashid University of Medicine and Health Sciences	Al Jalila Genomics Center	Ahmad Abou Tayoun, Tom Loney, Hamda Khansaheb, Sathishkumar Ramaswamy, Divinlal Harilal, Zulfa Omar Deesi, Rupa Murthy Varghese, Hanan Al Suwaidi, Abdulmajeed Alkhaja, Mohammed Uddin, Rifat Hamoudi, Rabih Halwani, Abiola Catherine Senok, Qutayba Hamid, Norbert Nowotny, Alawi Alsheikh-Ali
EPI_ISL_435143	hCoV-19/United Arab Emirates/L9768/2020	Asia / United Arab Emirates	2020-03-18	Mohammed Bin Rashid University of Medicine and Health Sciences	Al Jalila Genomics Center	Ahmad Abou Tayoun, Tom Loney, Hamda Khansaheb, Sathishkumar Ramaswamy, Divinlal Harilal, Zulfa Omar Deesi, Rupa Murthy Varghese, Hanan Al Suwaidi, Abdulmajeed Alkhaja, Mohammed Uddin, Rifat Hamoudi, Rabih Halwani, Abiola Catherine Senok, Qutayba Hamid, Norbert Nowotny, Alawi Alsheikh-Ali
EPI_ISL_434533	hCoV-19/Costa Rica/01/2020	Central America / Costa Rica	2020-03-16	Area de Salud Alajuela Sur	Inciensa, Instituto Costarricense de Investigación y Enseñanza en Nutrición y Salud	Francisco Duarte, Hebleen Porras, Claudio Soto-Garita, Estela Cordero, Adriana Godinez & Melany Calderon
EPI_ISL_434535	hCoV-19/Costa Rica/02/2020	Central America / Costa Rica	2020-03-16	Area de Salud Alajuela Sur	Inciensa, Instituto Costarricense de Investigación y Enseñanza en Nutrición y Salud	Francisco Duarte, Hebleen Porras, Claudio Soto-Garita, Estela Cordero, Adriana Godinez & Melany Calderon
EPI_ISL_434538	hCoV-19/Costa Rica/05/2020	Central America / Costa Rica	2020-03-20	COOPESAIN	Inciensa, Instituto Costarricense de Investigación y Enseñanza en Nutrición y Salud	Francisco Duarte, Hebleen Porras, Claudio Soto-Garita, Estela Cordero, Adriana Godinez & Melany Calderon
EPI_ISL_434539	hCoV-19/Costa Rica/06/2020	Central America / Costa Rica	2020-03-25	Area de Salud Orotina	Inciensa, Instituto Costarricense de Investigación y Enseñanza en Nutrición y Salud	Francisco Duarte, Hebleen Porras, Claudio Soto-Garita, Estela Cordero, Adriana Godinez & Melany Calderon
EPI_ISL_434540	hCoV-19/Costa Rica/04/2020	Central America / Costa Rica	2020-03-18	EBAIS Concepción Norte	Inciensa, Instituto Costarricense de Investigación y Enseñanza en Nutrición y Salud	Francisco Duarte, Hebleen Porras, Claudio Soto-Garita, Estela Cordero, Adriana Godinez & Melany Calderon
EPI_ISL_415152	hCoV-19/Panama/328677/2020	Central America / Panama / Panama City	2020-03-06	Gorgas Memorial Institute for Health Studies	Gorgas Memorial Institute for Health Studies	Danilo Franco, Sandra Lopez-Verges, Elimelec Valdespino, Claudia Gonzalez, Oris Chavarria, Ambar Moreno, Yamilka Diaz, Leyda Abrego, Juan M. Pascale, Alexander A. Martinez.
EPI_ISL_443316	hCoV-19/France/HF3668/2020	Europe / France / Hauts de France / Compiegne	2020-03-25	CH Compiègne Laboratoire de Biologie	National Reference Center for Viruses of Respiratory Infections, Institut Pasteur, Paris	Mélanie Albert, Marion Barbet, Sylvie Behillil, Méline Bizard, Angela Brisebarre, Flora Donati, Etienne Simon-Lorière, Vincent Enouf, Maud Vanpeene, Sylvie van der Werf, Olivia Raulin
EPI_ISL_443315	hCoV-19/France/HF6466/2020	Europe / France / Hauts de France / Nogent l'Artaud	2020-04-02	Château de la Source	National Reference Center for Viruses of Respiratory Infections, Institut Pasteur, Paris	Mélanie Albert, Marion Barbet, Sylvie Behillil, Méline Bizard, Angela Brisebarre, Flora Donati, Etienne Simon-Lorière, Vincent Enouf, Maud Vanpeene, Sylvie van der Werf
EPI_ISL_443317	hCoV-19/France/IDF4432/2020	Europe / France / Ile de France / Cergy	2020-03-23	Cabinet Médical	National Reference Center for Viruses of Respiratory Infections, Institut Pasteur, Paris	Mélanie Albert, Marion Barbet, Sylvie Behillil, Méline Bizard, Angela Brisebarre, Flora Donati, Etienne Simon-Lorière, Vincent Enouf, Maud Vanpeene, Sylvie van der Werf
EPI_ISL_443314	hCoV-19/France/IDF6073/2020	Europe / France / Ile de France / Longjumeau	2020-04-14	LABM GH nord Essonne de Longjumeau - BP 125	National Reference Center for Viruses of Respiratory Infections, Institut Pasteur, Paris	Mélanie Albert, Marion Barbet, Sylvie Behillil, Méline Bizard, Angela Brisebarre, Flora Donati, Etienne Simon-Lorière, Vincent Enouf, Maud Vanpeene, Sylvie van der Werf
EPI_ISL_437297	hCoV-19/Germany/BAV-MVP0107/2020	Europe / Germany / Bavaria / Munich	2020-04-13	Max von Pettenkofer Institute, Virology, National Reference Center for Retroviruses, LMU München	Laboratory for Functional Genome Analysis, Dept. Genomics, Gene Center of the LMU Munich	Max Muenchhoff, Stefan Krebs, Alexander Graf, Oliver Keppler, Helmut Blum
EPI_ISL_437359	hCoV-19/Germany/BAV-MVP0001/2020	Europe / Germany / Bavaria / Munich	2020-03-14	Max von Pettenkofer Institute, Virology, National Reference Center for Retroviruses, LMU München	Laboratory for Functional Genome Analysis, Dept. Genomics, Gene Center of the LMU Munich	Max Muenchhoff, Stefan Krebs, Alexander Graf, Oliver Keppler, Helmut Blum
EPI_ISL_420906	hCoV-19/Germany/BAV-V2011673/2020	Europe / Germany / Munich	2020-03-16	Max von Pettenkofer Institute, Virology, National Reference Center for Retroviruses, LMU Munich	Laboratory for Functional Genome Analysis, Dept. Genomics, Gene Center of the LMU Munich	Max Muenchhoff, Stefan Krebs, Alexander Graf, Ashok Varadharajan, Oliver Keppler, Helmut Blum
EPI_ISL_420907	hCoV-19/Germany/BAV-V2011675/2020	Europe / Germany / Munich	2020-03-16	Max von Pettenkofer Institute, Virology, National Reference Center for Retroviruses, LMU Munich	Laboratory for Functional Genome Analysis, Dept. Genomics, Gene Center of the LMU Munich	Max Muenchhoff, Stefan Krebs, Alexander Graf, Ashok Varadharajan, Oliver Keppler, Helmut Blum
EPI_ISL_437687	hCoV-19/Ireland/20W269/2020	Europe / Ireland	2020-04	UCD National Virus Reference Laboratory	UCD National Virus Reference Laboratory	Michael J. Carr, Gabriel Gonzalez, Brendan Crowley, Cillian F De Gascun
EPI_ISL_437688	hCoV-19/Ireland/20W270/2020	Europe / Ireland	2020-04	UCD National Virus Reference Laboratory	UCD National Virus Reference Laboratory	Michael J. Carr, Gabriel Gonzalez, Brendan Crowley, Cillian F De Gascun
EPI_ISL_419255	hCoV-19/Italy/INMI7/2020	Europe / Italy / Rome	2020-03-23	INMI Lazzaro Spallanzani IRCCS	INMI Lazzaro Spallanzani IRCCS	Antonino Di Caro, Cesare E. M. Gruber, Martina Rueca, Barbara Bartolini, Francesco Messina, Emanuela Giombini, Maria R. Capobianchi, Fabrizio Carletti, Francesca Colavita, Concetta Castilletti, Eleonora Lalle, Daniele Lapa, Giuseppe Ippolito.
EPI_ISL_424342	hCoV-19/Italy/INMI8/2020	Europe / Italy / Rome	2020-03-07	INMI Lazzaro Spallanzani IRCCS	Laboratory of Virology, INMI Lazzaro Spallanzani IRCCS	Concetta Castilletti, Barbara Bartolini, Martina Rueca, Cesare Ernesto Maria Gruber, Francesco Messina, Fabrizio Carletti, Eleonora Lalle, Licia Bordi, Giulia Matusali, Francesca Colavita, Maria Rosaria Capobianchi, Francesco Vairo, Giuseppe Ippolito, Antonino Di Caro
EPI_ISL_424343	hCoV-19/Italy/INMI9/2020	Europe / Italy / Rome	2020-03-23	INMI Lazzaro Spallanzani IRCCS	Laboratory of Virology, INMI Lazzaro Spallanzani IRCCS	Fabrizio Carletti, Barbara Bartolini, Martina Rueca, Cesare Ernesto Maria Gruber, Francesco Messina, Eleonora Lalle, Licia Bordi, Giulia Matusali, Francesca Colavita, Maria Rosaria Capobianchi, Concetta Castilletti, Francesco Vairo, Giuseppe Ippolito, Antonino Di Caro
EPI_ISL_424344	hCoV-19/Italy/INMI10/2020	Europe / Italy / Rome	2020-03-04	INMI Lazzaro Spallanzani IRCCS	Laboratory of Virology, INMI Lazzaro Spallanzani IRCCS	Eleonora Lalle, Barbara Bartolini, Martina Rueca, Cesare Ernesto Maria Gruber, Francesco Messina, Fabrizio Carletti, Licia Bordi, Giulia Matusali, Francesca Colavita, Maria Rosaria Capobianchi, Concetta Castilletti, Francesco Vairo, Giuseppe Ippolito, Antonino Di Caro
EPI_ISL_431778	hCoV-19/mink/Netherlands/1/2020	Europe / Netherlands / Milheeze	2020-04-24	unknown	Virology, Wageningen Bioveterinary Research	Oreshkova,N., Vreman,S., Molenaar,R.J., Harders,F., Hakze van der Honing,R.W., Gerhards,N., Bouwstra,R., Hissink,H., Smit,L., Tacken,M., Weesendorp,E., Stegeman,A. and van der Poel,W.H.M.
EPI_ISL_422956	hCoV-19/Netherlands/ZuidHolland_89/2020	Europe / Netherlands / Zuid Holland	2020-03-27	Dutch COVID-19 response team	Erasmus Medical Center	Bas Oude Munnink, David Nieuwenhuijse, Reina Sikkema, Claudia Schapendonk, Irina Chestakova, Anne van der Linden, Theo Bestebroer, Stefan van Nieuwkoop, Mark Pronk, Pascal Lexmond, Corien Swaan, Manon Haverkate, Madelief Mollers, Mart Stein, Sandra Kengne Kamga Mobou, Jeroen van Kampen, Jolanda Voermans, Aura Timen, Corine GeurtsvanKessel, Annemiek van der Eijk, Richard Molenkamp, Marion Koopmans…
EPI_ISL_422957	hCoV-19/Netherlands/ZuidHolland_90/2020	Europe / Netherlands / Zuid Holland	2020-03-29	Dutch COVID-19 response team	Erasmus Medical Center	Bas Oude Munnink, David Nieuwenhuijse, Reina Sikkema, Claudia Schapendonk, Irina Chestakova, Anne van der Linden, Theo Bestebroer, Stefan van Nieuwkoop, Mark Pronk, Pascal Lexmond, Corien Swaan, Manon Haverkate, Madelief Mollers, Mart Stein, Sandra Kengne Kamga Mobou, Jeroen van Kampen, Jolanda Voermans, Aura Timen, Corine GeurtsvanKessel, Annemiek van der Eijk, Richard Molenkamp, Marion Koopmans…
EPI_ISL_422960	hCoV-19/Netherlands/ZuidHolland_93/2020	Europe / Netherlands / Zuid Holland	2020-03-29	Dutch COVID-19 response team	Erasmus Medical Center	Bas Oude Munnink, David Nieuwenhuijse, Reina Sikkema, Claudia Schapendonk, Irina Chestakova, Anne van der Linden, Theo Bestebroer, Stefan van Nieuwkoop, Mark Pronk, Pascal Lexmond, Corien Swaan, Manon Haverkate, Madelief Mollers, Mart Stein, Sandra Kengne Kamga Mobou, Jeroen van Kampen, Jolanda Voermans, Aura Timen, Corine GeurtsvanKessel, Annemiek van der Eijk, Richard Molenkamp, Marion Koopmans…
EPI_ISL_418860	hCoV-19/Spain/VH000001133/2020	Europe / Spain / Barcelona	2020-03-15	Hospital Universitari Vall d'Hebron (HUVH) - Vall d'Hebron Research Institute (VHIR)	Hospital Universitari Vall d'Hebron (HUVH) - Vall d'Hebron Research Institute (VHIR)	Cristina Andrés, Dàmir Garcia-Cehic, Maria Piñana, Mercedes Guerrero-Murillo, Ariadna Rando, Tomàs Pumarola, Maria Gema Codina, Andrés Antón, Josep Quer
EPI_ISL_418861	hCoV-19/Spain/VH198152683/2020	Europe / Spain / Barcelona	2020-03-24	Hospital Universitari Vall d'Hebron (HUVH) - Vall d'Hebron Research Institute (VHIR)	Hospital Universitari Vall d'Hebron (HUVH) - Vall d'Hebron Research Institute (VHIR)	Cristina Andrés, Dàmir Garcia-Cehic, Maria Piñana, Mercedes Guerrero-Murillo, Ariadna Rando, Tomàs Pumarola, Maria Gema Codina, Andrés Antón, Josep Quer
EPI_ISL_430720	hCoV-19/Spain/Madrid-LP32/2020	Europe / Spain / Madrid	2020-03-09	Hospital Universitario La Paz	Hospital Universitario 12 de Octubre	Elias Dahdouh, Sara González, Raúl Recio, Fernando Lázaro, Esther Viedma, Natalia Stella, Julio García, Juan Carlos Galán, Rafael Cantón, Mª Dolores Folgueira, Rafael Delgado, Jesús Mingorance
EPI_ISL_430721	hCoV-19/Spain/Madrid-LP33/2020	Europe / Spain / Madrid	2020-03-11	Hospital Universitario La Paz	Hospital Universitario 12 de Octubre	Elias Dahdouh, Sara González, Raúl Recio, Fernando Lázaro, Esther Viedma, Natalia Stella, Julio García, Juan Carlos Galán, Rafael Cantón, Mª Dolores Folgueira, Rafael Delgado, Jesús Mingorance
EPI_ISL_445242	hCoV-19/Sweden/20-07772/2020	Europe / Sweden / Norrbotten	2020-04-22	Jokkmokks Halsocentral	The Public Health Agency of Sweden	Markus Beland, Oskar Karlsson Lindsjo, Maria Lind Karlberg, Anna-Malin Linde, Olov Svartstrom, Anna Risberg, Theresa Enkirch, Mia Brytting, Karin Tegmark-Wisell
EPI_ISL_445241	hCoV-19/Sweden/20-07741/2020	Europe / Sweden / Skane	2020-04-23	Ã–restadsklinikens VC	The Public Health Agency of Sweden	Lisa Kjellberg / Laura Plavitu, Oskar Karlsson Lindsjo, Maria Lind Karlberg, Anna-Malin Linde, Olov Svartstrom, Anna Risberg, Theresa Enkirch, Mia Brytting, Karin Tegmark-Wisell
EPI_ISL_437334	hCoV-19/Turkey/HSGM-10232/2020	Europe / Turkey / Ankara	2020-03-24	Ministry of Health Turkey	Ministry of Health Turkey	Fatma Bayrakdar,Ayşe Başak Altaş,Yasemin Coşgun,Süleyman Yalçın, Gülay Korukluoğlu,Selçuk Kılıç
EPI_ISL_437335	hCoV-19/Turkey/HSGM-12059/2020	Europe / Turkey / Denizli	2020-03-25	Ministry of Health Turkey	Ministry of Health Turkey	Fatma Bayrakdar,Ayşe Başak Altaş,Yasemin Coşgun,Süleyman Yalçın, Gülay Korukluoğlu,Selçuk Kılıç
EPI_ISL_444451	hCoV-19/England/CAMB-80F56/2020	Europe / United Kingdom / England	2020-04-15	Department of Pathology, University of Cambridge	COVID-19 Genomics UK (COG-UK) Consortium	Luke W Meredith, M. Estée Török , Myra Hosmillo, William L. Hamilton, Martin D. Curran, Theresa Feltwell, Grant Hall, Anna Yakovleva, Fahad A Khokhar, Charlotte J. Houldcroft, Laura G Caller, Aminu S. Jahun, Sarah L. Caddy, Ian Goodfellow
EPI_ISL_444453	hCoV-19/England/CAMB-80F74/2020	Europe / United Kingdom / England	2020-04-15	Department of Pathology, University of Cambridge	COVID-19 Genomics UK (COG-UK) Consortium	Luke W Meredith, M. Estée Török , Myra Hosmillo, William L. Hamilton, Martin D. Curran, Theresa Feltwell, Grant Hall, Anna Yakovleva, Fahad A Khokhar, Charlotte J. Houldcroft, Laura G Caller, Aminu S. Jahun, Sarah L. Caddy, Ian Goodfellow
EPI_ISL_441781	hCoV-19/Northern Ireland/NIRE-FA9B3/2020	Europe / United Kingdom / Northern Ireland	2020-03-26	Regional Virus Laboratory, Belfast Health and Social Care Trust	Wellcome Sanger Institute for the COVID-19 Genomics UK Consortium	Conall McCaughey, James McKenna, Tanya Curran, Susan Feeney, Alison Watt, Ciara Cox, Mairead Connor, Zoltan Molnar, David Simpson, Derek Fairley, Alex Alderton, Roberto Amato, Sonia Goncalves, Ewan Harrison, David K. Jackson, Ian Johnston, Dominic Kwiatkowski, Cordelia Langford, John Sillitoe on behalf of the Wellcome Sanger Institute COVID-19 Surveillance Team (http://www.sanger.ac.uk/covid-team)
EPI_ISL_439671	hCoV-19/Scotland/EDB829/2020	Europe / United Kingdom / Scotland	2020-04-03	Virology Department, Royal Infirmary of Edinburgh, NHS Lothian / School of Biological Sciences, University of Edinburgh / Institute of Genetics and Molecular Medicine, University of Edinburgh	COVID-19 Genomics UK (COG-UK) Consortium	McHugh M, Dewar R, Rooke S, Gallagher M, Balcaza C, O‚ÄôToole √Å, Scher E, Hill V, McCrone JT, Colquhoun R, Yu X, Jackson B, Rambaut A, Williams TC, Templeton K
EPI_ISL_447589	hCoV-19/USA/UF-5/2020	North America / USA / Florida	2020-03-27	Lednicky Lab	Lednicky Lab	Elbadry,M.A., Subramaniam,K., Waltzek,T.B., Gibson,J.C., Stephenson,C.J., Alam,M.M., Morris,J.G. Jr. and Lednicky,J.A.
EPI_ISL_447588	hCoV-19/USA/UF-4/2020	North America / USA / Florida	2020-03-27	Lednicky Lab	Lednicky lab	Elbadry,M.A., Subramaniam,K., Waltzek,T.B., Gibson,J.C., Stephenson,C.J., Alam,M.M., Morris,J.G. Jr. and Lednicky,J.A.
EPI_ISL_447219	hCoV-19/USA/MI-MDHHS-SC20249/2020	North America / USA / Michigan	2020-04-22	Michigan Department of Health and Human Services, Bureau of Laboratories	Michigan Department of Health and Human Services, Bureau of Laboratories	Blankenship HM, Riner D, Soehnlen MK
EPI_ISL_447220	hCoV-19/USA/MI-MDHHS-SC20250/2020	North America / USA / Michigan	2020-03-21	Michigan Department of Health and Human Services, Bureau of Laboratories	Michigan Department of Health and Human Services, Bureau of Laboratories	Blankenship HM, Riner D, Soehnlen MK
EPI_ISL_447222	hCoV-19/USA/MI-MDHHS-SC20252/2020	North America / USA / Michigan	2020-03-22	Michigan Department of Health and Human Services, Bureau of Laboratories	Michigan Department of Health and Human Services, Bureau of Laboratories	Blankenship HM, Riner D, Soehnlen MK
EPI_ISL_447223	hCoV-19/USA/MI-MDHHS-SC20253/2020	North America / USA / Michigan	2020-03-24	Michigan Department of Health and Human Services, Bureau of Laboratories	Michigan Department of Health and Human Services, Bureau of Laboratories	Blankenship HM, Riner D, Soehnlen MK
EPI_ISL_447226	hCoV-19/USA/MI-MDHHS-SC20256/2020	North America / USA / Michigan	2020-04-22	Michigan Department of Health and Human Services, Bureau of Laboratories	Michigan Department of Health and Human Services, Bureau of Laboratories	Blankenship HM, Riner D, Soehnlen MK
EPI_ISL_447227	hCoV-19/USA/MI-MDHHS-SC20257/2020	North America / USA / Michigan	2020-03-12	Michigan Department of Health and Human Services, Bureau of Laboratories	Michigan Department of Health and Human Services, Bureau of Laboratories	Blankenship HM, Riner D, Soehnlen MK
EPI_ISL_447228	hCoV-19/USA/MI-MDHHS-SC20258/2020	North America / USA / Michigan	2020-03-17	Michigan Department of Health and Human Services, Bureau of Laboratories	Michigan Department of Health and Human Services, Bureau of Laboratories	Blankenship HM, Riner D, Soehnlen MK
EPI_ISL_447229	hCoV-19/USA/MI-MDHHS-SC20259/2020	North America / USA / Michigan	2020-03-26	Michigan Department of Health and Human Services, Bureau of Laboratories	Michigan Department of Health and Human Services, Bureau of Laboratories	Blankenship HM, Riner D, Soehnlen MK
EPI_ISL_444612	hCoV-19/Australia/QLDID938/2020	Oceania / Australia / Queensland / Brisbane	2020-03-23	QML Pathology	Public Health Virology Laboratory	Bixing Huang, Alyssa Pyke, Amanda De Jong, Andrew Van Den Hurk, Carmel Taylor, David Warrilow, Doris Genge, Elisabeth Gamez, Glen Hewitson, Ian Maxwell Mackay, Inga Sultana, Jamie McMahon, Jean Barcelon, Judy Northill, Mitchell Finger, Natalie Simpson, Neelima Nair, Peter Burtonclay, Peter Moore, Sarah Wheatley, Sean Moody, Sonja Hall-Mendelin, Timothy Gardam, and Frederick Moore
EPI_ISL_444794	hCoV-19/Australia/QLDID940/2020	Oceania / Australia / Queensland / Cairns	2020-03-26	Cairns Hospital	Public Health Virology Laboratory	Bixing Huang, Alyssa Pyke, Amanda De Jong, Andrew Van Den Hurk, Carmel Taylor, David Warrilow, Doris Genge, Elisabeth Gamez, Glen Hewitson, Ian Maxwell Mackay, Inga Sultana, Jamie McMahon, Jean Barcelon, Judy Northill, Mitchell Finger, Natalie Simpson, Neelima Nair, Peter Burtonclay, Peter Moore, Sarah Wheatley, Sean Moody, Sonja Hall-Mendelin, Timothy Gardam, and Frederick Moore
EPI_ISL_444611	hCoV-19/Australia/QLDID937/2020	Oceania / Australia / Queensland / Southeast Queensland	2020-03-22	Pathology Queensland	Public Health Virology Laboratory	Bixing Huang, Alyssa Pyke, Amanda De Jong, Andrew Van Den Hurk, Carmel Taylor, David Warrilow, Doris Genge, Elisabeth Gamez, Glen Hewitson, Ian Maxwell Mackay, Inga Sultana, Jamie McMahon, Jean Barcelon, Judy Northill, Mitchell Finger, Natalie Simpson, Neelima Nair, Peter Burtonclay, Peter Moore, Sarah Wheatley, Sean Moody, Sonja Hall-Mendelin, Timothy Gardam, and Frederick Moore
EPI_ISL_436119	hCoV-19/Australia/VIC1255/2020	Oceania / Australia / Victoria	2020-04-11	Victorian Infectious Diseases Reference Laboratory (VIDRL)	Microbiological Diagnostic Unit Public Health Laboratory and Victorian Infectious Diseases Reference Laboratory, Doherty Institute	Caly L., Seemann T., Sait, M., Schultz M., Druce J., Sherry, N.
EPI_ISL_436120	hCoV-19/Australia/VIC1256/2020	Oceania / Australia / Victoria	2020-04-11	Victorian Infectious Diseases Reference Laboratory (VIDRL)	Microbiological Diagnostic Unit Public Health Laboratory and Victorian Infectious Diseases Reference Laboratory, Doherty Institute	Caly L., Seemann T., Sait, M., Schultz M., Druce J., Sherry, N.
EPI_ISL_436131	hCoV-19/Australia/VIC1273/2020	Oceania / Australia / Victoria	2020-04-14	Victorian Infectious Diseases Reference Laboratory (VIDRL)	Microbiological Diagnostic Unit Public Health Laboratory and Victorian Infectious Diseases Reference Laboratory, Doherty Institute	Caly L., Seemann T., Sait, M., Schultz M., Druce J., Sherry, N.
EPI_ISL_436689	hCoV-19/Australia/VIC550/2020	Oceania / Australia / Victoria	2020-03-23	Victorian Infectious Diseases Reference Laboratory (VIDRL)	Microbiological Diagnostic Unit Public Health Laboratory and Victorian Infectious Diseases Reference Laboratory, The Peter Doherty Institute for Infection & Immunity	Caly L., Seemann T., Sait, M., Schultz M., Druce J., Sherry, N.
EPI_ISL_444998	hCoV-19/Guam/GU_NHG_01/2020	Oceania / Guam	2020-03-26	Naval Health Research Center	Naval Medical Research Center Biological Defense Research Directorate	Logan Voegtly, Regina Cer, Dessiree Pena-Gomez, Adrian Paskey,Kyle Long, Roger Pan, Melinda Balansay-Ames, Chris Myers, Ewell Hollis, Nathaniel Christy, Kimberly Bishop-Lilly
EPI_ISL_444999	hCoV-19/Guam/GU_NHG_02/2020	Oceania / Guam	2020-03-24	Naval Health Research Center	Naval Medical Research Center Biological Defense Research Directorate	Logan Voegtly, Regina Cer, Dessiree Pena-Gomez, Adrian Paskey,Kyle Long, Roger Pan, Melinda Balansay-Ames, Chris Myers, Ewell Hollis, Nathaniel Christy, Kimberly Bishop-Lilly
EPI_ISL_445000	hCoV-19/Guam/GU_NHG_03/2020	Oceania / Guam	2020-03-20	Naval Health Research Center	Naval Medical Research Center Biological Defense Research Directorate	Logan Voegtly, Regina Cer, Dessiree Pena-Gomez, Adrian Paskey,Kyle Long, Roger Pan, Melinda Balansay-Ames, Chris Myers, Ewell Hollis, Nathaniel Christy, Kimberly Bishop-Lilly
EPI_ISL_413490	hCoV-19/New Zealand/01/2020	Oceania / New Zealand / Auckland	2020-02-27	Auckland Hospital	Institute of Environmental Science and Research (ESR)	Matt Storey, Xiaoyun Ren, Gary McAuliffe, Sally Roberts, Matthew Blakiston, Erasmus Smit, Lauren Jelly, Joep de Ligt
EPI_ISL_416519	hCoV-19/New Zealand/20VR0189/2020	Oceania / New Zealand / Auckland	2020-03-02	Auckland Hospital	Institute of Environmental Science and Research (ESR)	Matt Storey, Xiaoyun Ren, Gary McAuliffe, Sally Roberts, Matthew Blakiston, Erasmus Smit, Lauren Jelly, Joep de Ligt
EPI_ISL_417211	hCoV-19/NewZealand/CoV001/2020	Oceania / New Zealand / Otago	2020-03-11	Dunedin Hospital	University of Otago	M.E. Quiñones-Mateu, B. Lawley, J. Grant, R. Harfoot, J. Ussher
EPI_ISL_417212	hCoV-19/NewZealand/CoV002/2020	Oceania / New Zealand / Otago	2020-03-11	Dunedin Hospital	University of Otago	M.E. Quiñones-Mateu, B. Lawley, J. Grant, R. Harfoot, J. Ussher
EPI_ISL_416538	hCoV-19/New Zealand/20VR0275/2020	Oceania / New Zealand / Wellington	2020-03-15	Wellington Hospital	Institute of Environmental Science and Research (ESR)	Wellington SCL, Wellington Hospital, Riddiford Street, Newtown, Wellington 6021, New Zealand
EPI_ISL_416539	hCoV-19/New Zealand/20VR0276/2020	Oceania / New Zealand / Wellington	2020-03-15	Wellington Hospital	Institute of Environmental Science and Research (ESR)	Matt Storey, Xiaoyun Ren, Craig Thornley, Maxim Bloomfield, Erasmus Smit, Lauren Jelly, Joep de Ligt
EPI_ISL_445378	hCoV-19/Chile/Chillan_4/2020	South America / Chile / Chillan	2020-04-04	HOSPITAL DE BULNES	Instituto de Salud Publica de Chile	Andrés E Castillo, Bárbara Parra,Paz Tapia, Jaime Lagos, Loredana Arata, Alejandra Acevedo, Winston Andrade, Gabriel Leal, Carolina Tambley, Patricia Bustos, Rodrigo Fasce, Jorge Fernandez
EPI_ISL_445377	hCoV-19/Chile/Santiago_80/2020	South America / Chile / Santiago	2020-04-05	HOSPITAL SAN JUAN DE DIOS	Instituto de Salud Publica de Chile	Andrés E Castillo, Bárbara Parra,Paz Tapia, Jaime Lagos, Loredana Arata, Alejandra Acevedo, Winston Andrade, Gabriel Leal, Carolina Tambley, Patricia Bustos, Rodrigo Fasce, Jorge Fernandez
EPI_ISL_445379	hCoV-19/Chile/Santiago_81/2020	South America / Chile / Santiago	2020-04-06	IMALAB- HOSPITAL FACH	Instituto de Salud Publica de Chile	Andrés E Castillo, Bárbara Parra,Paz Tapia, Jaime Lagos, Loredana Arata, Alejandra Acevedo, Winston Andrade, Gabriel Leal, Carolina Tambley, Patricia Bustos, Rodrigo Fasce, Jorge Fernandez
EPI_ISL_447119	hCoV-19/Chile/Temuco_9/2020	South America / Chile / Temuco	2020-03-26	HOSPITAL DR.HERNAN HENRIQUEZ ARAVENA	Instituto de Salud Publica de Chile	Andrés E Castillo, Bárbara Parra,Paz Tapia, Jaime Lagos, Loredana Arata, Alejandra Acevedo, Winston Andrade, Gabriel Leal, Carolina Tambley, Patricia Bustos, Rodrigo Fasce, Jorge Fernandez
