# Supplementary material for: Genomic and epidemiological characteristics of SARS-CoV-2 in Africa
Source: PLoS Negl Trop Dis. 2021 Apr 26;15(4):e0009335. doi: 10.1371/journal.pntd.0009335 (PMC8101992; doi:10.1371/journal.pntd.0009335)
Supplement: S4 Table — (XLSX) [file pntd.0009335.s004.xlsx]

## Sheet: Sheet1
Region and Countries	Nucleotide variation
East Africa
Kenya 2 Kenya 3 Madagascar 1 Uganda 2 Uganda 3	14408 C>T, 3037 C>T, 241 C>T,
Kenya 2 Kenya 3 Uganda 3	23403 A>G
Kenya 1	17247 T>C, 11083 G>T, 4457 A>G, 26144 G>T 14805 C>T,
Kenya 2	20268 A>G, 2937 C>T,
Madagascar 1	2416 C>T, 25563 G>T 5884 C>T,
Uganda 1	29742 G>A 28878 G>A, 24138 C>G, 16293 C>T, 8782 C>T, 28144 T>C,
Uganda 2	25046 C>T 23403 A>G, 4656 G>A,
Uganda 3	15535 G>T, 4886 C>T,
North Africa
Algeria 1 Algeria 2 Algeria 3 Egypt 1 Egypt 2 Egypt 4 Egypt 5 Egypt 6 Morocco 1 Morocco 2 Morocco 3 Tunisia 2 Tunisia 3	241 C>T, 3037 C>T,
Algeria 1 Algeria 2 Algeria 3 Egypt 1 Egypt 2 Egypt 4 Morocco 1 Morocco 2 Morocco 3 Tunisia 2 Tunisia 3	14408 C>T,
Algeria 1 Algeria 2 Algeria 3 Egypt 1 Egypt 2 Egypt 4 Egypt 5 Egypt 6 Morocco 2 Morocco 3 Tunisia 3	23403 A>G,
Algeria 1 Algeria 2 Egypt 1 Egypt 4 Egypt 5 Egypt 6 Morocco 3	25563 G>T,
Algeria 1 Algeria 2 Algeria 3 Egypt 4 Tunisia 3	1059 C>T,
Egypt 2 Egypt 5 Egypt 6	15907 G>A,
Algeria 1 Algeria 2 Algeria 3	10582 C>T,
Egypt 2 Tunisia1	8658 A>G,
Egypt 3 Tunisia1	28144 T>C, 22468 G>T, 8782 C>T,
Morocco 2 Tunisia 2	15324 C>T,
Egypt 1 Morocco 3	18877 C>T,
Algeria 3 Egypt 2	25563 G>T
Egypt 5 Egypt 6	26257 G>T, 17091 T>C, 14362 C>T,
Algeria 1 Algeria 2	29353 C>T
Tunisia1	13495 C>T, 361 A>G, 28878 G>A 5557 T>C,
Tunisia 2	11935 A>C, 7420 C>T, 18523 G>T, 21648 C>T, 20032 C>T, 23403 A>G 3896 G>T,
Tunisia 3	25563 G>T, 28346_28347delinsGG >TT, 29811-29824 TAAAATTAATTTTA >CAGAATGAATTCTC 1666 T>C,
Morocco 1	222 C>T, 14028 G>T, 3373 C>A, 23403 A>G, 28881_28883delinsAAC
Morocco 2	26367-26385 GTACTGCTGCAATATTGTT > ATACAGTCGCTACAGGATTGGC, 26616 A>T, 28693-28694 TA >ATGC, 29737 G>C 28263 A>G, 19684 G>A, 12412 C>T, 28219 T>C, 25831 C>T, 20200-20207 TTTACTCA > CTTTACTCG,
Morocco 3	29315 G>C
Egypt 1	19006 G>T, 26735 C>T
Egypt 3	5588 T>G, 27294 C>T, 28878 G>A, 17014 G>T, 26912 C>T, 29742 G>A 25904 C>T, 25595 G>T,
Egypt 4	1884 C>T, 26031 G>A, 449 C>T, 27559 C>T
Egypt 5	29870 insG
Egypt 6	29865-29870 AATGAC> TATGACG
Algeria 1	26461 C>T, 25777 C>T, 18115 C>T,
Algeria 3	5730 C>T,
Southern Africa
South Africa 3 South Africa 4 South Africa 5 South Africa 6	14408 C>T, 3037 C>T, 241 C>T,
South Africa 4 South Africa 5 South Africa 6	23403 A>G,
South Africa 3 South Africa 4 South Africa 5	28881_28883delinsAAC
South Africa 1 South Africa 4	11083 G>T,
South Africa 1	6312 C>A, 28311 C>T 13730 C>T,
South Africa 3	18003 T>C, 23403 A>G, 22675 C>T,
South Africa 4	4002 C>T, 10097 G>A, 13536 C>T, 23731 C>T,
South Africa 5	25770 G>T, 29721 C>T 12503 T>C, 20247 G>T,
South Africa 6	22921 T>C, 26801 C>T, 13946 C>T, 8409 T>C, 15852 C>T, 27675 A>C
West Africa
Benin 1 Benin 2 Benin 5 Gambia 1 Gambia 3 Gambia 4 Gambia 5 Ghana 2 Mali 3 Nigeria 1 Nigeria 2 Nigeria 4 Nigeria 5 Nigeria 6 Senegal 1 Senegal 2 Senegal 4 Senegal 5 Senegal 6 Sierra Leone 1	241 C>T, 3037 C>T,
Benin 1 Benin 2 Gambia 1 Gambia 3 Gambia 4 Gambia 5 Ghana 2 Mali 3 Nigeria 1 Nigeria 2 Nigeria 4 Nigeria 5 Nigeria 6 Senegal 1 Senegal 2 Senegal 4 Senegal 5 Senegal 6 Sierra Leone 1	14408 C>T,
Benin 1 Benin 5 Gambia 1 Gambia 3 Ghana 2 Mali 3 Nigeria 2 Nigeria 5 Senegal 1 Senegal 2 Senegal 4 Senegal 5 Senegal 6 Sierra Leone 1	23403 A>G,
Benin 3 Benin 4 Ghana 1 Ghana 3 Ghana 4 Mali 1 Mali 2 Nigeria 3 Senegal 3 Sierra Leone 3 Sierra Leone 4	28144 T>C, 29742 G>A
Benin 3 Benin 4 Ghana 1 Ghana 3 Ghana 4 Mali 1 Mali 2 Nigeria 3 Senegal 3 Sierra Leone 3	28878 G>A,
Benin 4 Ghana 1 Ghana 3 Ghana 4 Mali 1 Mali 2 Nigeria 3 Senegal 3 Sierra Leone 3 Sierra Leone 4	8782 C>T,
Benin 4 Mali 1 Mali 2 Nigeria 3 Senegal 3 Sierra Leone 3 Sierra Leone 4	22468 G>T,
Gambia 3 Ghana 2 Mali 3 Senegal 4 Sierra Leone 1	25563 G>T
Gambia 4 Gambia 5 Nigeria 1 Nigeria 4	23403 A>G, 28881_28883delinsAAC
Benin 5 Nigeria 2 Nigeria 5 Senegal 5	25563 G>T,
Ghana 2 Senegal 4 Senegal 5 Sierra Leone 1	1059 C>T,
Ghana 1 Ghana 3 Ghana 4	24370 C>T,
Gambia 2 Senegal 4 Sierra Leone 2	11083 G>T,
Benin 1 Benin 2 Benin 5	15324 C>T,
Mali 1 Mali 2	25904 C>T,
Sierra Leone 3 Sierra Leone 4	26428 G>T, 10818 C>T, 9802 G>A, 16512 A>G, 19951 C>T,
Nigeria 2 Nigeria 5	18877 C>T,
Benin 4 Nigeria 3	361 A>G,
Nigeria 4 Nigeria 6	20374 A>G, 1675 T>C, 19292 G>T,
Benin 2 Nigeria 6	23403 A>G
Ghana 1 Ghana 4	2306 C>T,
Gambia 2 Sierra Leone 2	6312 C>A, 28311 C>T 23929 C>T, 13730 C>T,
Gambia 3 Mali 3	2416 C>T, 8371 G>T,
Gambia 4 Gambia 5	9561 C>T, 3373 C>A,
Mali 2	25936 C>T, 853 C>T, 10626 C>T,
Mali 3	12465 C>T, 20102 G>T,
Sierra Leone 1	4454 G>T, 20755 A>C,
Sierra Leone 3	25702 C>T,
Sierra Leone 4	27374 T>C, 14394 T>A, 28878-28887 GTAGGGGAAC >ATAGGGGAAT, 27703 G>T, 13900 G>T, 26849 G>T, 27942 C>T,
Nigeria 1	957 G>A,
Nigeria 2	19656 G>A, 25710 C>T, 21575 C>T, 26735 C>T
Nigeria 3	11962 C>T, 29614 C>T,
Nigeria 4	7772 C>T,
Nigeria 5	3811 C>T, 29769 C>T 12513 C>T, 455 C>T, 26735 C>T, 21898 G>T,
Ghana 2	6040 C>T, 4321 C>T,
Ghana 3	21844 C>T,
Ghana 4	14382 T>C, 9636 C>T,
Senegal 1	27261 G>T
Senegal 2	80 A>G, 28116 G>A
Senegal 3	29149 C>T,
Senegal 5	8950 C>T, 13006 T>C, 20404 C>T, 22208 C>T, 27563 C>T 25688 C>T, 6354 C>T,
Senegal 6	1625 C>T, 28833 C>T, 29008 T>A 27815 T>A, 20268 A>G,
Gambia 1	25528 C>T, 28881_28883delinsAAC 6573 C>T,
Benin 1	23311 G>T, 29200 C>T
Benin 2	14786 C>T, 12049 C>T,
Benin 3	26873 C>T,
Benin 4	1141 G>T,
Benin 5	679 C>T, 9204 A>G, 25688 C>T 4463 T>C,
Central Africa
Cameroon 1 DRC 1 DRC 2 DRC 3 DRC 4 DRC 5 DRC 6	14408 C>T, 241 C>T, 3037 C>T,
DRC 1 DRC 2 DRC 3 DRC 4 DRC 5 DRC 6	23403 A>G,
Cameroon 1 DRC 2 DRC 6	15324 C>T,
DRC 3 DRC 4	6525 C>T, 19872 G>T, 18488 T>C, 8293 C>T, 24739 T>C, 3245 A>T,
DRC 1	2416 C>T, 8371 G>T, 2110 C>T, 21048 T>C, 6806 A>G, 25563 G>T 18166 C>T, 3828 C>T,
DRC 2	5803 T>C, 3645 A>G, 24014 A>G 4510 G>T, 8016 C>T,
DRC 3	26530 A>G
DRC 4	29052 A>T 26530 A>G,
DRC 5	24076 T>A, 28881_28883delinsAAC, 29445 C>T 18272 A>G, 443 G>A, 3230 G>A,
DRC 6	23282 G>T, 19156 C>T, 27556 G>T 13951 A>G, 10870 G>T, 24834 G>A, 6130 T>C, 4995 T>C,
Cameroon 1	23403 A>G 11651 C>T,
