# Supplementary material for: Genomic and epidemiological characteristics of SARS-CoV-2 in Africa
Source: PLoS Negl Trop Dis. 2021 Apr 26;15(4):e0009335. doi: 10.1371/journal.pntd.0009335 (PMC8101992; doi:10.1371/journal.pntd.0009335)
Supplement: S5 Table — (XLSX) [file pntd.0009335.s005.xlsx]

## Sheet: Sheet1
S/N	Location-date	Nucleotide variation	Gene/Protein	Amino acid change	Mutation type
	Nigeria- 1	241 C>T	5’-UTR	NA	Non-coding
		957 G>A	ORF1ab/NSP2	C231Y/C51Y	Missense
		3037 C>T	ORF1ab/NSP3	F924F	Synonymous
		14408 C>T	ORF1ab/RdRp	P4715L/P323L	Missense
		23403 A>G	S	D614G	Missense
		28881_28883delinsAAC	N	203_204delinsKR	Missense
	Nigeria- 2	241 C> T	5’-UTR	NA	Non-coding
		3037 C>T	ORF1ab/NSP3	F924F	Synonymous
		14408 C>T	ORF1ab/RdRp	P4715L/P323L	Missense
		18877 C>T	ORF1ab/ExoN	L6205L	Synonymous
		19656 G> A	ORF1ab/NSP15	K6464K	Synonymous
		21575 C>T	S	L5F	Missense
		23403 A>G	S	D614G	Missense
		25563 G>T	ORF3a	Q57H	Missense
		25710 C>T	ORF3a	L106L	Synonymous
		26735 C>T	M	Y71Y	Synonymous
	Nigeria-3	361 A> G	ORF1ab/NSP1	G32G	Synonymous
		8782 C>T	ORF1ab/NSP4	S2839S/S76S	Synonymous
		11962 C>T	ORF1ab/NSP7	L3899L	Synonymous
		22468 G>T	S	T302T	Synonymous
		28144 T>C	ORF8	L84S	Missense
		28878 G>A	N	S202N	Missense
		29614 C>T	ORF10	C19C	Synonymous
		29742 G>A	3’-UTR	NA	Non-coding
	Nigeria-4	241 C>T	5’-UTR	NA	Non-coding
		1675 T>C	ORF1ab/NSP2	N470N	Synonymous
		3037 C>T	ORF1ab/NSP3	F924F	Synonymous
		7772 C>T	ORF1ab/NSP3	L2503F/L1685F	Missense
		14408 C>T	ORF1ab/RdRp	P4715L/P323L	Missense
		19292 G>T	ORF1ab/ExoN	S6343I /S418I	Missense
		20374 A>G	ORF1ab/NSP15	I6704V/I252V	Missense
		23403 A>G	S	D614G	Missense
		28881_28883delinsAAC	N	203_204delinsKR	Missense
	Nigeria-5	241 C>T	5’-UTR	NA	Non-coding
		455 C>T	ORF1ab/NSP1	L64F	Missense
		3037 C>T	ORF1ab/NSP3	F924F	Synonymous
		3811 C>T	ORF1ab/NSP3	L1182L	Synonymous
		12513 C>T	ORF1ab/NSP8	T4083M /T141M	Missense
		14408 C>T	ORF1ab/RdRp	P4715L/P323L	Missense
		18877 C>T	ORF1ab/ExoN	L6205L	Synonymous
		21898 G>T	S	S112S	Synonymous
		23403 A>G	S	D614G	Missense
		25563 G>T	ORF3a	Q57H	Missense
		26735 C>T	M	Y71Y	Synonymous
		29769 C>T	3’-UTR	NA	Non-coding
	Nigeria-6	241 C>T	5’-UTR	NA	Non-coding
		1675 T>C	ORF1ab/NSP2	N470N	Synonymous
		3037 C>T	ORF1ab/NSP3	F924F	Synonymous
		14408 C>T	ORF1ab/RdRp	P4715L/P323L	Missense
		19292 G>T	ORF1ab/ExoN	S6343I /S418I	Missense
		20374 A>G	ORF1ab/NSP15	I6704V/I252V	Missense
		23403 A>G	S	D614G	Missense
	Ghana-1	2306 C>T	ORF1ab/NSP2	L681F/L501F	Missense
		8782 C>T	ORF1ab/NSP4	S2839S/S76S	Synonymous
		24370 C>T	S	D936D	Synonymous
		28144 T>C	ORF8	L84S	Missense
		28878 G>A	N	S202N	Missense
		29742 G>A	3’-UTR	NA	Non-coding
	Ghana-2	241C>T	5’-UTR	NA	Non-coding
		1059 C>T	ORF1ab/NSP2	T265I/T85I	Missense
		3037 C>T	ORF1ab/NSP3	F924F/F106F	Synonymous
		4321 C>T	ORF1ab/NSP3	A1352A	Synonymous
		6040 C>T	ORF1ab/NSP3	F1925F	Synonymous
		14408 C>T	ORF1ab/RdRp	P4715L/P323L	Missense
		23403 A>G	S	D614G	Missense
		25563 G>T	ORF3a	Q57H	Missense
	Ghana-3	8782 C>T	ORF1ab/NSP4	S2839S/S76S	Synonymous
		21844 C>T	S	S94S	Synonymous
		24370 C>T	S	D936D	Synonymous
		28144 T>C	ORF8	L84S	Missense
		28878 G>A	N	S202N	Missense
		29742 G>A	3’-UTR	NA	Non-coding
	Ghana-4	2306 C>T	ORF1ab/NSP2	L681F/L501F	Missense
		8782 C>T	ORF1ab/NSP4	S2839S/S76S	Synonymous
		9636 C>T	ORF1ab/NSP4	A3124V /A361V	Missense
		14382 T>C	ORF1ab/RdRp	N4706N	Synonymous
		24370 C>T	S	D936D	Synonymous
		28144 T>C	ORF8	L84S	Missense
		28878 G>A	N	S202N	Missense
		29742 G>A	3’-UTR	NA	Non-coding
	Algeria-1	241 C>T	5’-UTR	NA	Non-coding
		1059 C>T	ORF1ab/NSP2	T265I/T85I	Missense
		3037 C>T	ORF1ab/NSP3	F924F/F106F	Synonymous
		10582 C>T	ORF1ab/3C-like protinease	D3439D	Synonymous
		14408 C>T	ORF1ab/RdRp	P4715L/P323L	Missense
		18115 C>T	ORF1ab/ExoN	T5950I	Missense
		23403 A>G	S	D614G	Missense
		25563 G>T	ORF3a	Q57H	Missense
		25777 C>T	ORF3a	L129F	Missense
		26461 C>T	E	L73F	Missense
		29353 C>T	N	Y360Y	Synonymous
	Algeria-2	241 C>T	5’-UTR	NA	Non-coding
		1059 C>T	ORF1ab/NSP2	T265I/T85I	Missense
		3037 C>T	ORF1ab/NSP3	F924F/F106F	Synonymous
		10582 C>T	ORF1ab/3C-like protinease	D3439D	Synonymous
		14408 C>T	ORF1ab/RdRp	P4715L/P323L	Missense
		23403 A>G	S	D614G	Missense
		25563 G>T	ORF3a	Q57H	Missense
		29353 C>T	N	Y360Y	Synonymous
	Algeria-3	241 C>T	5’-UTR	NA	Non-coding
		1059 C>T	ORF1ab/NSP2	T265I/T85I	Missense
		3037 C>T	ORF1ab/NSP3	F924F/F106F	Synonymous
		5730 C>T	ORF1ab/NSP3	T1822I /T1004I	Missense
		10582 C>T	ORF1ab/3C-like protinease	D3439D	Synonymous
		14408 C>T	ORF1ab/RdRp	P4715L/P323L	Missense
		23403 A>G	S	D614G	Missense
		25563 G>T	ORF3a	Q57H	Missense
	Egypt-1	241 C>T	5’-UTR	NA	Non-coding
		3037 C>T	ORF1ab/NSP3	F924F/F106F	Synonymous
		14408 C>T	ORF1ab/RdRp	P4715L/P323L	Missense
		18877 C>T	ORF1ab/ ExoN	L6205L	Synonymous
		19006 G>T	ORF1ab/ExoN	A6248S/A323S	Missense
		23403 A>G	S	D614G	Missense
		25563 G>T	ORF3a	Q57H	Missense
		26735 C>T	M	Y71Y	Synonymous
	Egypt-2	241 C>T	5’-UTR	NA	Non-coding
		3037 C>T	ORF1ab/NSP3	F924F/F106F	Synonymous
		8658 A>G	ORF1ab/NSP4	K2798R /K35R	Missense
		14408 C>T	ORF1ab/RdRp	P4715L/P323L	Missense
		15907 G>A	ORF1ab/RdRp	G5215S/G823S	Missense
		23403 A>G	S	D614G	Missense
		25563 G>T	ORF3a	Q57H	Missense
	Egypt-3	5588 T>G	ORF1ab/NSP3	S1775A/S957A	Missense
		8782 C>T	ORF1ab/NSP4	S2839S/S76S	Synonymous
		17014 G>T	ORF1ab/Helicase	D5584Y/D260Y	Missense
		22468 G>T	S	T302T	Synonymous
		25595 G>T	ORF3a	R68I	Missense
		25904 C>T	ORF3a	S171L	Missense
		26912 C>T	M	T130T	Synonymous
		27294 C>T	ORF6/ns6	Y31Y	Synonymous
		28144 T>C	ORF8	L84S	Missense
		28878 G>A	N	S202N	Missense
		29742 G>A	3’-UTR	NA	Non-coding
	Egypt-4	241 C>T	5’-UTR	NA	Non-coding
		449 C>T	ORF1ab/NSP1	P62S	Missense
		1059 C>T	ORF1ab/NSP2	T265I/T85I	Missense
		1884 C>T	ORF1ab/NSP2	A540V /A360V	Missense
		3037 C>T	ORF1ab/NSP3	F924F/F106F	Synonymous
		14408 C>T	ORF1ab/RdRp	P4715L/P323L	Missense
		23403 A>G	S	D614G	Missense
		25563 G>T	ORF3a	Q57H	Missense
		26031 G>A	ORF3a	Q213Q	Synonymous
		27559 C>T	ORF3a	L56L	Synonymous
	Egypt-5	241 C>T	5’-UTR	NA	Non-coding
		3037 C>T	ORF1ab/NSP3	F924F/F106F	Synonymous
		14362 C>T	ORF1ab/Pol	L4700L	Synonymous
		15907 G>A	ORF1ab/RdRp	G5215S/G823S	Missense
		17091 T>C	ORF1ab/Helicase	G5609G	Synonymous
		23403 A>G	S	D614G	Missense
		25563 G>T	ORF3a	Q57H	Missense
		26257 G>T	E	V5F	Missense
		29870 insG	3’-UTR	NA	Non-coding
	Egypt-6	241 C>T	5’-UTR	NA	Non-coding
		3037 C>T	ORF1ab/NSP3	F924F	Synonymous
		14362 C>T	ORF1ab/Pol	L4700L	Synonymous
		15907 G>A	ORF1ab/RdRp	G5215S/G823S	Missense
		17091 T>C	ORF1ab/Helicase	G5609G	Synonymous
		23403 A>G	S	D614G	Missense
		25563 G>T	ORF3a	Q57H	Missense
		26257 G>T	E	V5F	Missense
	DRC-1	241 C>T	5’-UTR	NA	Non-coding
		2110 C>T	ORF1ab/NSP2	N615N	Synonymous
		2416 C>T	ORF1ab/NSP2	Y717Y	Synonymous
		3037 C>T	ORF1ab/NSP3	F924F/F106F	Synonymous
		3828 C>T	ORF1ab/NSP3	S1188L /S370L	Missense
		6806 A>G	ORF1ab/NSP3	T2181A/T1363A	Missense
		8371 G>T	ORF1ab/NSP3	Q2702H/Q1884H	Missense
		14408 C>T	ORF1ab/RdRp	P4715L/P323L	Missense
		18166 C>T	ORF1ab/ExoN	P5968S/P43S	Missense
		21048 T>C	ORF1ab/ 2'-O-ribose methyltransferase	D6928D	Synonymous
		23403 A>G	S	D614G	Missense
		25563 G>T	ORF3a	Q57H	Missense
	DRC-2	241 C>T	5’-UTR	NA	Non-coding
		3037 C>T	ORF1ab/NSP3	F924F/F106F	Synonymous
		3645 A>G	ORF1ab/NSP3	D1127G/D309G	Missense
		4510 G>T	ORF1ab/NSP3	V1415V	Synonymous
		5803 T>C	ORF1ab/NSP3	Y1846Y	Synonymous
		8016 C>T	ORF1ab/NSP3	A2584V /A1766V	Missense
		14408 C>T	ORF1ab/RdRp	P4715L/P323L	Missense
		15324 C>T	ORF1ab/RdRp	N5020N	Synonymous
		23403 A>G	S	D614G	Missense
		24014 A>G	S	I818V	Missense
	DRC-3	241 C>T	5’-UTR	NA	Non-coding
		3037 C>T	ORF1ab/NSP3	F924F/F106F	Synonymous
		3245 A>T	ORF1ab/NSP3	S994C/S176C	Missense
		6525 C>T	ORF1ab/NSP3	T2087I /T1269I	Missense
		8293 C>T	ORF1ab/NSP3	T2676T	Synonymous
		14408 C>T	ORF1ab/RdRp	P4715L/P323L	Missense
		18488 T>C	ORF1ab/ExoN	I6075T /I150T	Missense
		19872 G>T	ORF1ab/NSP15	V6536V	Synonymous
		23403 A>G	S	D614G	Missense
		24739 T>C	S	G1059G	Synonymous
		26530 A>G	M	D3G	Missense
	DRC-4	241 C>T	5’-UTR	NA	Non-coding
		3037 C>T	ORF1ab/NSP3	F924F/F106F	Synonymous
		3245 A>T	ORF1ab/NSP3	S994C/S176C	Missense
		6525 C>T	ORF1ab/NSP3	T2087I /T1269I	Missense
		8293 C>T	ORF1ab/NSP3	T2676T	Synonymous
		14408 C>T	ORF1ab/RdRp	P4715L/P323L	Missense
		18488 T>C	ORF1ab/ExoN	I6075T /I150T	Missense
		19872 G>T	ORF1ab/NSP15	V6536V	Synonymous
		23403 A>G	S	D614G	Missense
		24739 T>C	S	G1059G	Synonymous
		26530 A>G	M	D3G	Missense
		29052 A>T	N	Q260L	Missense
	DRC-5	241 C>T	5’-UTR	NA	Non-coding
		443 G>A	ORF1ab/NSP1	V60I	Missense
		3037 C>T	ORF1ab/NSP3	F924F/F106F	Synonymous
		3230 G>A	ORF1ab/NSP3	G989S/G171S	Missense
		14408 C>T	ORF1ab/RdRp	P4715L/P323L	Missense
		18272 A>G	ORF1ab/ExoN	E6003G /E78G	Missense
		23403 A>G	S	D614G	Missense
		24076 T>A	S	G838G	Synonymous
		28881_28883delinsAAC	N	203_204delinsKR	Missense
		29445 C>T	N	T391I	Missense
	DRC-6	241 C>T	5’-UTR	NA	Non-coding
		3037 C>T	ORF1ab/NSP3	F924F/F106F	Synonymous
		4995 T>C	ORF1ab/NSP3	I1577T /I759T	Missense
		6130 T>C	ORF1ab/NSP3	L1955L	Synonymous
		10870 G>T	ORF1ab/pp1ab	L3535L	Synonymous
		13951 A>G	ORF1ab/pp1ab	I4563V/I171V	Missense
		14408 C>T	ORF1ab/RdRp	P4715L/P323L	Missense
		15324 C>T	ORF1ab/RdRp	N5020N	Synonymous
		19156 C>T	ORF1ab/ExoN	H6298Y/H373Y	Missense
		23282 G>T	S	D23282Y/D574Y	Missense
		23403 A>G	S	D614G	Missense
		24834 G>A	S	R1091H	Missense
		27556 G>T	ORF7a	A55S	Missense
	Senegal-1	241 C>T	5’-UTR	NA	Non-coding
		3037 C>T	ORF1ab/NSP3	F924F/F106F	Synonymous
		14408 C>T	ORF1ab/RdRp	P4715L/P323L	Missense
		23403 A>G	S	D614G	Missense
		27261 G>T	ORF6/ns6	R20S	Missense
	Senegal-2	80 A>G	5’-UTR	NA	Non-coding
		241 C>T	5’-UTR	NA	Non-coding
		3037 C>T	ORF1ab/NSP3	F924F/F106F	Synonymous
		14408 C>T	ORF1ab/RdRp	P4715L/P323L	Missense
		23403 A>G	S	D614G	Missense
		28116 G>A	ORF8/ns8	D75N	Missense
	Senegal-3	8782 C>T	ORF1ab/NSP4	S2839S/S76S	Synonymous
		22468 G>T	S	T302T	Synonymous
		28144 T>C	ORF8	L84S	Missense
		28878 G>A	N	S202N	Missense
		29149 C>T	N	I292I	Synonymous
		29742 G>A	3’-UTR	NA	Non-coding
	Senegal-4	241 C>T	5’-UTR	NA	Non-coding
		1059 C>T	ORF1ab/NSP2	T265I/T85I	Missense
		3037 C>T	ORF1ab/NSP3	F924F/F106F	Synonymous
		11083 G>T	ORF1ab/NSP6	L3606F	Missense
		14408 C>T	ORF1ab/RdRp	P4715L/P323L	Missense
		23403 A>G	S	D614G	Missense
		25563 G>T	ORF3a	Q57H	Missense
	Senegal-5	241 C>T	5’-UTR	NA	Non-coding
		1059 C>T	ORF1ab/NSP2	T265I/T85I	Missense
		3037 C>T	ORF1ab/NSP3	F924F/F106F	Synonymous
		6354 C>T	ORF1ab/NSP3	S2030L /S1212L	Missense
		8950 C>T	ORF1ab/NSP4	I2895I	Synonymous
		13006 T>C	ORF1ab/NSP9	A4247A	Synonymous
		14408 C>T	ORF1ab/RdRp	P4715L/P323L	Missense
		20404 C>T	ORF1ab/NSP15	P6714S	Missense
		22208 C>T	S	L216F	Missense
		23403 A>G	S	D614G	Missense
		25563 G>T	ORF3a	Q57H	Missense
		25688 C>T	ORF3a	A99V	Missense
		27563 C>T	ORF7a	T57I	Missense
	Senegal-6	241 C>T	5’-UTR	NA	Non-coding
		1625 C>T	ORF1ab/NSP2	L454F/L274F	Missense
		3037 C>T	ORF1ab/NSP3	F924F/F106F	Synonymous
		14408 C>T	ORF1ab/RdRp	P4715L/P323L	Missense
		20268 A>G	ORF1ab/NSP15	L6668L	Synonymous
		23403 A>G	S	D614G	Missense
		27815 T>A	ORF7b/NS7b	L20L	Synonymous
		28833 C>T	N/ORF14	S187L	Missense
		29008 T>A	N	T245T	Synonymous
	SouthAfrica-1	6312 C>A	ORF1ab/NSP3	T2016K /T1198K	Missense
		11083 G>T	ORF1ab/NSP6	L3606F/L37F	Missense
		13730 C>T	ORF1ab/RdRp	A4489V /A96V	Missense
		28311 C>T	N/ORF9b	P13L	Missense
	SouthAfrica-2	No Mutation	-	-	-
	SouthAfrica-3	241 C>T	5’-UTR	NA	Non-coding
		3037 C>T	ORF1ab/NSP3	F924F/F106F	Synonymous
		14408 C>T	ORF1ab/RdRp	P4715L/P323L	Missense
		18003 T>C	ORF1ab/Helicase	S5913S	Synonymous
		22675 C>T	S	S371S	Synonymous
		23403 A>G	S	D614G	Missense
		28881_28883delinsAAC	N	203_204delinsKR	Missense
	SouthAfrica-4	241 C>T	5’-UTR	NA	Non-coding
		3037 C>T	ORF1ab/NSP3	F924F/F106F	Synonymous
		4002 C>T	ORF1ab/NSP3	T1246 I/T428I	Missense
		10097 G>A	ORF1ab/NSP5	G3278S/G15S	Missense
		11083 G>T	ORF1ab/NSP6	L3606F/L37F	Missense
		13536 C>T	ORF1ab/RdRp	Y4424Y	Synonymous
		14408 C>T	ORF1ab/RdRp	P4715L/P323L	Missense
		23403 A>G	S	D614G	Missense
		23731 C>T	S	T723T	Synonymous
		28881_28883delinsAAC	N	203_204delinsKR	Missense
	SouthAfrica-5	241 C>T	5’-UTR	NA	Non-coding
		3037 C>T	ORF1ab/NSP3	F924F/F106F	Synonymous
		12503 T>C	ORF1ab/NSP8	Y4080H/Y138H	Missense
		14408 C>T	ORF1ab/RdRp	P4715L/P323L	Missense
		20247 G>T	ORF1ab/NSP15	M6661I/M209I	Missense
		23403 A>G	S	D614G	Missense
		25770 G>T	ORF3a	R126S	Missense
		28881_28883delinsAAC	N	203_204delinsKR	Missense
		29721 C>T	3’-UTR	NA	Non-coding
	SouthAfrica-6	241 C>T	5’-UTR	NA	Non-coding
		3037 C>T	ORF1ab/NSP3	F924F/F106F	Synonymous
		8409 T>C	ORF1ab/NSP3	V2715A /V1897A	Missense
		13946 C>T	ORF1ab/pp1ab	P4561L/P169L	Missense
		14408 C>T	ORF1ab/RdRp	P4715L/P323L	Missense
		15852 C>T	ORF1ab/pp1ab	D5196D	Synonymous
		22921 T>C	S	Y453Y	Synonymous
		23403 A>G	S	D614G	Missense
		26801 C>T	M	L93L	Synonymous
		27675 A>C	ORF7a	Q94H	Missense
	Gambia-1	241 C>T	5’-UTR	NA	Non-coding
		3037 C>T	ORF1ab/NSP3	F924F/F106F	Synonymous
		6573 C>T	ORF1ab/NSP3	S2103F / S1285F	Missense
		14408 C>T	ORF1ab/RdRp	P4715L/P323L	Missense
		23403 A>G	S	D614G	Missense
		25528 C>T	ORF3a	L46F	Missense
		28881_28883delinsAAC	N	203_204delinsKR	Missense
	Gambia-2	6312 C>A	ORF1ab/NSP3	T2016K /T1198K	Missense
		11083 G>T	ORF1ab/NSP6	L3606F/L37F	Missense
		13730 C>T	ORF1ab/RdRp	A4489V /A97V	Missense
		23929 C>T	S	Y789Y	Synonymous
		28311 C>T	N/ORF9b	P13L	Missense
	Gambia-3	241 C>T	5’-UTR	NA	Non-coding
		2416 C>T	ORF1ab/NSP2	Y717Y	Synonymous
		3037 C>T	ORF1ab/NSP3	F924F/F106F	Synonymous
		8371 G>T	ORF1ab/NSP3	Q2702H/Q1884H	Missense
		14408 C>T	ORF1ab/RdRp	P4715L/P323L	Missense
		23403 A>G	S	D614G	Missense
		25563 G>T	ORF3a	Q57H	Missense
	Gambia-4	241 C>T	5’-UTR	NA	Non-coding
		3037 C>T	ORF1ab/NSP3	F924F/F106F	Synonymous
		3373 C>A	ORF1ab/NSP3	D1036E/D218E	Missense
		9561 C>T	ORF1ab/NSP4	S3099L /S336L	Missense
		14408 C>T	ORF1ab/RdRp	P4715L/P323L	Missense
		23403 A>G	S	D614G	Missense
		28881_28883delinsAAC	N	203_204delinsKR	Missense
	Gambia-5	241 C>T	5’-UTR	NA	Non-coding
		3037 C>T	ORF1ab/NSP3	F924F/F106F	Synonymous
		3373 C>A	ORF1ab/NSP3	D1036E/D218E	Missense
		9561 C>T	ORF1ab/NSP4	S3099L /S336L	Missense
		14408 C>T	ORF1ab/RdRp	P4715L/P323L	Missense
		23403 A>G	S	D614G	Missense
		28881_28883delinsAAC	N	203_204delinsKR	Missense
	Benin-1	241 C>T	5’-UTR	NA	Non-coding
		3037 C>T	ORF1ab/NSP3	F924F/F106F	Synonymous
		14408 C>T	ORF1ab/RdRp	P4715L/P323L	Missense
		15324 C>T	ORF1ab/RdRp	N5020N	Synonymous
		23311 G>T	S	E583D	Missense
		23403 A>G	S	D614G	Missense
		29200 C>T	N	P309P	Synonymous
	Benin-2	241 C>T	5’-UTR	NA	Non-coding
		3037 C>T	ORF1ab/NSP3	F924F/F106F	Synonymous
		12049 C>T	ORF1ab/NSP7	N3928N	Synonymous
		14408 C>T	ORF1ab/RdRp	P4715L/P323L	Missense
		14786 C>T	ORF1ab/RdRp	A4841V	Missense
		15324 C>T	ORF1ab/RdRp	N5020N	Synonymous
		23403 A>G	S	D614G	Missense
	Benin-3	26873 C>T	M	N117N	Synonymous
		28144 T>C	ORF8	L84S	Missense
		28878 G>A	N	S202N	Missense
		29742 G>A	3’-UTR	NA	Non-coding
	Benin-4	361 A>G	ORF1ab/NSP1	G32G	Synonymous
		1141 G>T	ORF1ab/NSP2	K292N	Synonymous
		8782 C>T	ORF1ab/NSP4	S2839S/S76S	Synonymous
		22468 G>T	S	T302T	Synonymous
		28144 T>C	ORF8	L84S	Missense
		28878 G>A	N	S202N	Missense
		29742 G>A	3’-UTR	NA	Non-coding
	Benin-5	241 C>T	5’-UTR	NA	Non-coding
		679 C>T	ORF1ab/NSP1	A138A	Synonymous
		3037 C>T	ORF1ab/NSP3	F924F/F106F	Synonymous
		4463 T>C	ORF1ab/NSP3	S1400P	Missense
		9204 A>G	ORF1ab/NSP4	D2980G /D217G	Missense
		15324 C>T	ORF1ab/RdRp	N5020N	Synonymous
		23403 A>G	S	D614G	Missense
		25563 G>T	ORF3a	Q57H	Missense
		25688 C>T	ORF3a	A99V	Missense
	Cameroon-1	241 C>T	5’-UTR	NA	Non-coding
		3037 C>T	ORF1ab/NSP3	F924F/F106F	Synonymous
		11651 C>T	ORF1ab/NSP6	L3796F	Missense
		14408 C>T	ORF1ab/RdRp	P4715L/P323L	Missense
		15324 C>T	ORF1ab/RdRp	N5020N	Synonymous
		23403 A>G	S	D614G	Missense
	Kenya-1	4457 A>G	ORF1ab/NSP3	I1398V	Missense
		11083 G>T	ORF1ab/NSP6	L3606F	Missense
		14805 C>T	ORF1ab/pp1ab (pol)	Y4847Y	Synonymous
		17247 T>C	ORF1ab/pp1ab (Helicase)	R5661R	Synonymous
		26144 G>T	ORF3a	G251V	Missense
	Kenya-2	241 C>T	5’-UTR	NA	Non-coding
		2937 C>T	ORF1ab/NSP3	T891I /T73I	Missense
		3037 C>T	ORF1ab/NSP3	F924F	Synonymous
		14408 C>T	ORF1ab/RdRp	P4715L/P323L	Missense
		20268 A>G	ORF1ab/NSP15	L6668L	Synonymous
		23403 A>G	S	D614G	Missense
	Kenya-3	241 C>T	5’-UTR	NA	Non-coding
		3037 C>T	ORF1ab/NSP3	F924F/F106F	Synonymous
		14408 C>T	ORF1ab/RdRp	P4715L/P323L	Missense
		23403 A>G	S	D614G	Missense
	Madagascar-1	241 C>T	5’-UTR	NA	Non-coding
		2416 C>T	ORF1ab/NSP2	Y717Y	Synonymous
		3037 C>T	ORF1ab/NSP3	F924F	Synonymous
		5884 C>T	ORF1ab/NSP3	Y1873Y	Synonymous
		14408 C>T	ORF1ab/RdRp	P4715L/P323L	Missense
		25563 G>T	ORF3a	Q57H	Missense
	Madagascar-2	241 C>T	5’-UTR	NA	Non-coding
		2416 C>T	ORF1ab/NSP2	Y717Y	Synonymous
		3037 C>T	ORF1ab/NSP3	F924F	Synonymous
		5884 C>T	ORF1ab/NSP3	Y1873Y	Synonymous
		14408 C>T	ORF1ab/RdRp	P4715L/P323L	Missense
		25563 G>T	ORF3a	Q57H	Missense
	Mali-1	8782 C>T	ORF1ab/NSP4	S2839S/S76S	Synonymous
		22468 G>T	S	T302T	Synonymous
		25904 C>T	ORF3a	S171L	Missense
		28144 T>C	ORF8	L84S	Missense
		28878 G>A	N	S202N	Missense
		29742 G>A	3’-UTR	NA	Non-coding
	Mali-2	853 C>T	ORF1ab/ NSP2	Y196Y	Synonymous
		8782 C>T	ORF1ab/NSP4	S2839S/S76S	Synonymous
		10626 C>T	ORF1ab/3C-like protinease	A3454V /A191V	Missense
		22468 G>T	S	T302T	Synonymous
		25904 C>T	ORF3a	S171L	Missense
		25936 C>T	ORF3a	H182Y	Missense
		28144 T>C	ORF8	L84S	Missense
		28878 G>A	N	S202N	Missense
		29742 G>A	3’-UTR	NA	Non-coding
	Mali-3	241 C>T	5’-UTR	NA	Non-coding
		2416 C>T	ORF1ab/NSP2	Y717Y	Synonymous
		3037 C>T	ORF1ab/NSP3	F924F	Synonymous
		8371 G>T	ORF1ab/NSP3	Q2702H	Missense
		12465 C>T	ORF1ab/NSP8	A4067V /A125V	Missense
		14408 C>T	ORF1ab/RdRp	P4715L/P323L	Missense
		20102 G>T	ORF1ab/NSP15	S6613I /S161I	Missense
		23403 A>G	S	D614G	Missense
		25563 G>T	ORF3a	Q57H	Missense
	Morocco-1	222 C>T	5’-UTR	NA	Non-coding
		241 C>T	5’-UTR	NA	Non-coding
		3037 C>T	ORF1ab/NSP3	F924F	Synonymous
		3373 C>A	ORF1ab/NSP3	D1036E/D218E	Missense
		14028 G>T	ORF1ab/Pol	M4588I/M196I	Missense
		14408 C>T	ORF1ab/RdRp	P4715L/P323L	Missense
		23403 A>G	S	D614G	Missense
		28881_28883delinsAAC	N	203_204delinsKR	Missense
	Morocco-2	241 C>T	5’-UTR	NA	Non-coding
		3037 C>T	ORF1ab/NSP3	F924F	Synonymous
		12412 C>T	ORF1ab/NSP8	I4049I	Synonymous
		14408 C>T	ORF1ab/RdRp	P4715L/P323L	Missense
		15324 C>T	ORF1ab/RdRp	N5020N	Synonymous
		19684 G>A	ORF1ab/NSP15	V6474I	Missense
		20200-20207 TTTACTCA > CTTTACTCG	ORF1ab/NSP15	20200_20207delinsFTQLYS	Missense
		23403 A>G	S	D614G	Missense
		25831 C>T	ORF3a	L147F	Missense
		26367-26385 GTACTGCTGCAATATTGTT > ATACAGTCGCTACAGGATTGGC	E	N45R	Missense
		26616 A>T	M	I32F	Missense
		28219 T>C	ORF8/ns8	L109S	Missense
		29737 G>C	3’-UTR	NA	Non-coding
	Morocco-3	241 C>T	5’-UTR	NA	Non-coding
		3037 C>T	ORF1ab/NSP3	F924F	Synonymous
		14408 C>T	ORF1ab/RdRp	P4715L/P323L	Missense
		18877 C>T	ORF1ab/ ExoN	L6205L	Synonymous
		23403 A>G	S	D614G	Missense
		25563 G>T	ORF3a	Q57H	Missense
		29315 G>C	N	D348H	Missense
	Sierra Leone-1	241 C>T	5’-UTR	NA	Non-coding
		1059 C>T	ORF1ab/NSP2	T265I/T85I	Missense
		3037 C>T	ORF1ab/NSP3	F924F	Synonymous
		4454 G>T	ORF1ab/NSP3	A1397S	Missense
		14408 C>T	ORF1ab/RdRp	P4715L/P323L	Missense
		20755 A>C	ORF1ab/NSP16	S6831R	Missense
		23403 A>G	S	D614G	Missense
		25563 G>T	ORF3a	Q57H	Missense
	Sierra Leone-2	6312 C>A	ORF1ab/NSP3	T2016K /T1198K	Missense
		11083 G>T	ORF1ab/NSP6	L3606F	Missense
		13730 C>T	ORF1ab/RdRp	A4489V /A96V	Missense
		23929 C>T	S	Y789Y	Synonymous
		28311 C>T	N/ORF9b	P13L	Missense
	Sierra Leone-3	8782 C>T	ORF1ab/NSP4	S2839S/S76S	Synonymous
		9802 G>A	ORF1ab/NSP4	A3179A	Synonymous
		10818 C>T	ORF1ab/pp1ab (3CL-PRO)	A3518V (A255V)	Missense
		16512 A>G	ORF1ab/Helicase	L5416L	Synonymous
		19951 C>T	ORF1ab/NSP15	P6563S	Missense
		22468 G>T	S	T302T	Synonymous
		25702 C>T	ORF3a	P104S	Missense
		26428 G>T	E	V62F	Missense
		28144 T>C	ORF8	L84S	Missense
		28878 G>A	N	S202N	Missense
		29742 G>A	3’-UTR	NA	Non-coding
	Sierra Leone-4	8782 C>T	ORF1ab/NSP4	S2839S/S76S	Synonymous
		9802 G>A	ORF1ab/NSP4	A3179A	Synonymous
		10818 C>T	ORF1ab/pp1ab (3CL-PRO)	A3518V (A255V)	Missense
		13900 G>T	ORF1ab/Pol	D4546Y	Missense
		14394 T>A	ORF1ab/Pol	S4710S	Synonymous
		16512 A>G	ORF1ab/Helicase	L5416L	Synonymous
		19951 C>T	ORF1ab/NSP15	P6563S	Missense
		22468 G>T	S	T302T	Synonymous
		26428 G>T	E	V62F	Missense
		26849 G>T	M	M109I	Missense
		27374 T>C	ORF6/ns6	M58T	Missense
		27703 G>T	ORF7a	V104F	Missense
		27942 C>T	ORF8/ns8	H17Y	Missense
		28144 T>C	ORF8/ns8	L84S/L69S	Missense
		29742 G>A	3’-UTR	NA	Non-coding
	Tunisia-1	361 A>G	ORF1ab/NSP1	G32G	Synonymous
		5557 T>C	ORF1ab/NSP3	G1764G	Synonymous
		8658 A>G	ORF1ab/NSP4	K2798R /K35R	Missense
		8782 C>T	ORF1ab/NSP4	S2839S/S76S	Synonymous
		13495 C>T	ORF1ab/Pol	L4411F/L19F	Missense
		22468 G>T	S	T302T	Synonymous
		28144 T>C	ORF8	L84S	Missense
		28878 G>A	N	S202N	Missense
	Tunisia-2	241 C>T	5’-UTR	NA	Non-coding
		3037 C>T	ORF1ab/NSP3	F924F	Synonymous
		3896 G>T	ORF1ab/NSP3	V1211F/V393F	Missense
		7420 C>T	ORF1ab/NSP3	I2385I	Synonymous
		11935 A>C	ORF1ab/NSP7	Q3890H/Q31H	Missense
		14408 C>T	ORF1ab/RdRp	P4715L/P323L	Missense
		15324 C>T	ORF1ab/RdRp	N5020N	Synonymous
		18523 G>T	ORF1ab/ExoN	V6087L/V162L	Missense
		20032 C>T	ORF1ab/NSP15	R6590C/R138C	Missense
		21648 C>T	S	T29I	Missense
		23403 A>G	S	D614G	Missense
	Tunisia-3	241 C>T	5’-UTR	NA	Non-coding
		1059 C>T	ORF1ab/NSP2	T265I/T85I	Missense
		1666 T>C	ORF1ab/NSP2	F467F	Synonymous
		3037 C>T	ORF1ab/NSP3	F924F	Synonymous
		14408 C>T	ORF1ab/RdRp	P4715L/P323L	Missense
		23403 A>G	S	D614G	Missense
		25563 G>T	ORF3a	Q57H	Missense
	Uganda-1	8782 C>T	ORF1ab/NSP4	S2839S/S76S	Synonymous
		16293 C>T	ORF1ab/Helicase	C5343C	Synonymous
		24138 C>G	S	T859S	Missense
		28144 T>C	ORF8	L84S	Missense
		28878 G>A	N	S202N	Missense
		29742 G>A	3’-UTR	NA	Non-coding
	Uganda-2	241 C>T	5’-UTR	NA	Non-coding
		3037 C>T	ORF1ab/NSP3	F924F	Synonymous
		4656 G>A	ORF1ab/NSP3	R1464Q /R646Q	Missense
		14408 C>T	ORF1ab/RdRp	P4715L/P323L	Missense
		23403 A>G	S	D614G	Missense
		25046 C>T	S	P1162S	Missense
	Uganda-3	241 C>T	5’-UTR	NA	Non-coding
		3037 C>T	ORF1ab/NSP3	F924F	Synonymous
		4886 C>T	ORF1ab/NSP3	P1541S	Missense
		14408 C>T	ORF1ab/RdRp	P4715L/P323L	Missense
		15535 G>T	ORF1ab/Pol	A5091S	Missense
		23403 A>G	S	D614G	Missense
